# Supplementary material for: Identification of ARMH4 and WIPF3 as human podocyte proteins with potential roles in immunomodulation and cytoskeletal dynamics
Source: PLoS One. 2023 Jan 17;18(1):e0280270. doi: 10.1371/journal.pone.0280270 (PMC9844829; doi:10.1371/journal.pone.0280270)
Supplement: S1 File — (XLSX) [file pone.0280270.s001.xlsx]

## Sheet: Sheet1
	Corr vs NPHS2			Corr vs NPHS1			Corr vs PTPRO			Corr vs PLA2R1
ENSG00000116218,12_NPHS2	1		ENSG00000161270,19_NPHS1	1		ENSG00000151490,13_PTPRO	1		ENSG00000153246,12_PLA2R1	1		585 common elements in "NPHS2", "NPHS1", "PTPRO" and "PLA2R1":
ENSG00000113578,17_FGF1	0.92099		ENSG00000162631,18_NTNG1	0.942642		ENSG00000153246,12_PLA2R1	0.952398		ENSG00000151490,13_PTPRO	0.952398		ENSG00000116218,12_NPHS2
ENSG00000162631,18_NTNG1	0.912967		ENSG00000136944,17_LMX1B	0.935858		ENSG00000112782,15_CLIC5	0.946274		ENSG00000112782,15_CLIC5	0.928195		ENSG00000113578,17_FGF1
ENSG00000112782,15_CLIC5	0.893288		ENSG00000112782,15_CLIC5	0.931794		ENSG00000113578,17_FGF1	0.923444		ENSG00000138193,15_PLCE1	0.912488		ENSG00000162631,18_NTNG1
ENSG00000148204,11_CRB2	0.891361		ENSG00000113578,17_FGF1	0.911487		ENSG00000088756,12_ARHGAP28	0.911532		ENSG00000128567,16_PODXL	0.906252		ENSG00000112782,15_CLIC5
ENSG00000184937,13_WT1	0.888126		ENSG00000184937,13_WT1	0.908315		ENSG00000148204,11_CRB2	0.911391		ENSG00000088756,12_ARHGAP28	0.904411		ENSG00000148204,11_CRB2
ENSG00000107742,12_SPOCK2	0.887379		ENSG00000148204,11_CRB2	0.890629		ENSG00000128567,16_PODXL	0.90802		ENSG00000113578,17_FGF1	0.90407		ENSG00000184937,13_WT1
ENSG00000136944,17_LMX1B	0.886264		ENSG00000151490,13_PTPRO	0.887056		ENSG00000162631,18_NTNG1	0.901725		ENSG00000148204,11_CRB2	0.893294		ENSG00000107742,12_SPOCK2
ENSG00000138193,15_PLCE1	0.884419		ENSG00000259969,1_RP11-999E24,3	0.8834		ENSG00000184937,13_WT1	0.900497		ENSG00000184937,13_WT1	0.892569		ENSG00000136944,17_LMX1B
ENSG00000161270,19_NPHS1	0.881658		ENSG00000116218,12_NPHS2	0.881658		ENSG00000138193,15_PLCE1	0.895052		ENSG00000145934,16_TENM2	0.887347		ENSG00000138193,15_PLCE1
ENSG00000161270,19_NPHS1	0.881658		ENSG00000169035,11_KLK7	0.878578		ENSG00000136944,17_LMX1B	0.894317		ENSG00000162631,18_NTNG1	0.882076		ENSG00000161270,19_NPHS1
ENSG00000151490,13_PTPRO	0.879395		ENSG00000138193,15_PLCE1	0.87591		ENSG00000161270,19_NPHS1	0.887056		ENSG00000136944,17_LMX1B	0.882007		ENSG00000151490,13_PTPRO
ENSG00000128567,16_PODXL	0.872802		ENSG00000107742,12_SPOCK2	0.871095		ENSG00000155816,19_FMN2	0.880891		ENSG00000234456,7_MAGI2-AS3	0.880592		ENSG00000128567,16_PODXL
ENSG00000169035,11_KLK7	0.871529		ENSG00000153246,12_PLA2R1	0.85691		ENSG00000116218,12_NPHS2	0.879395		ENSG00000139971,15_C14orf37	0.878453		ENSG00000169035,11_KLK7
ENSG00000259969,1_RP11-999E24,3	0.863844		ENSG00000128567,16_PODXL	0.851814		ENSG00000130226,16_DPP6	0.876601		ENSG00000107742,12_SPOCK2	0.871742		ENSG00000259969,1_RP11-999E24,3
ENSG00000153246,12_PLA2R1	0.858743		ENSG00000248115,1_RP11-752D24,2	0.851355		ENSG00000121743,3_GJA3	0.876519		ENSG00000130226,16_DPP6	0.871378		ENSG00000153246,12_PLA2R1
ENSG00000184005,10_ST6GALNAC3	0.849986		ENSG00000185904,11_LINC00839	0.847147		ENSG00000145934,16_TENM2	0.871137		ENSG00000116218,12_NPHS2	0.858743		ENSG00000184005,10_ST6GALNAC3
ENSG00000130226,16_DPP6	0.849283		ENSG00000181418,7_DDN	0.847114		ENSG00000139971,15_C14orf37	0.870548		ENSG00000161270,19_NPHS1	0.85691		ENSG00000130226,16_DPP6
ENSG00000105290,11_APLP1	0.847016		ENSG00000130226,16_DPP6	0.843175		ENSG00000234456,7_MAGI2-AS3	0.866752		ENSG00000173376,13_NDNF	0.853728		ENSG00000105290,11_APLP1
ENSG00000139971,15_C14orf37	0.842504		ENSG00000196549,10_MME	0.841543		ENSG00000126259,19_KIRREL2	0.844401		ENSG00000166033,11_HTRA1	0.85219		ENSG00000139971,15_C14orf37
ENSG00000166033,11_HTRA1	0.840109		ENSG00000159713,10_TPPP3	0.840192		ENSG00000173376,13_NDNF	0.836671		ENSG00000121743,3_GJA3	0.850761		ENSG00000166033,11_HTRA1
ENSG00000140795,12_MYLK3	0.833366		ENSG00000179270,6_C2orf71	0.836663		ENSG00000107742,12_SPOCK2	0.836567		ENSG00000079335,18_CDC14A	0.845645		ENSG00000140795,12_MYLK3
ENSG00000181418,7_DDN	0.827024		ENSG00000118194,18_TNNT2	0.829798		ENSG00000168743,12_NPNT	0.827424		ENSG00000101144,12_BMP7	0.842255		ENSG00000181418,7_DDN
ENSG00000159713,10_TPPP3	0.825872		ENSG00000227082,1_CH17-437K3,1	0.827668		ENSG00000166033,11_HTRA1	0.825387		ENSG00000183242,11_WT1-AS	0.819565		ENSG00000159713,10_TPPP3
ENSG00000248115,1_RP11-752D24,2	0.824796		ENSG00000140795,12_MYLK3	0.822271		ENSG00000183242,11_WT1-AS	0.822836		ENSG00000168743,12_NPNT	0.818339		ENSG00000248115,1_RP11-752D24,2
ENSG00000179270,6_C2orf71	0.81668		ENSG00000092445,11_TYRO3	0.816283		ENSG00000164418,19_GRIK2	0.81971		ENSG00000169035,11_KLK7	0.815546		ENSG00000179270,6_C2orf71
ENSG00000185904,11_LINC00839	0.814678		ENSG00000121743,3_GJA3	0.81271		ENSG00000184005,10_ST6GALNAC3	0.819444		ENSG00000112902,11_SEMA5A	0.813396		ENSG00000185904,11_LINC00839
ENSG00000227082,1_CH17-437K3,1	0.810083		ENSG00000183242,11_WT1-AS	0.809531		ENSG00000118194,18_TNNT2	0.816159		ENSG00000023041,11_ZDHHC6	0.811788		ENSG00000227082,1_CH17-437K3,1
ENSG00000164418,19_GRIK2	0.807946		ENSG00000164520,11_RAET1E	0.808813		ENSG00000259969,1_RP11-999E24,3	0.813849		ENSG00000155816,19_FMN2	0.811656		ENSG00000164418,19_GRIK2
ENSG00000126259,19_KIRREL2	0.799858		ENSG00000243284,1_VSIG8	0.80782		ENSG00000023041,11_ZDHHC6	0.804217		ENSG00000118194,18_TNNT2	0.811639		ENSG00000126259,19_KIRREL2
ENSG00000145808,9_ADAMTS19	0.798271		ENSG00000166033,11_HTRA1	0.798343		ENSG00000145808,9_ADAMTS19	0.803657		ENSG00000164418,19_GRIK2	0.809465		ENSG00000145808,9_ADAMTS19
ENSG00000092445,11_TYRO3	0.797662		ENSG00000070182,19_SPTB	0.797028		ENSG00000079335,18_CDC14A	0.802405		ENSG00000140795,12_MYLK3	0.804372		ENSG00000092445,11_TYRO3
ENSG00000118194,18_TNNT2	0.792273		ENSG00000126259,19_KIRREL2	0.796031		ENSG00000101144,12_BMP7	0.801681		ENSG00000227082,1_CH17-437K3,1	0.798042		ENSG00000118194,18_TNNT2
ENSG00000101144,12_BMP7	0.788983		ENSG00000023041,11_ZDHHC6	0.795812		ENSG00000169035,11_KLK7	0.793966		ENSG00000259969,1_RP11-999E24,3	0.795482		ENSG00000101144,12_BMP7
ENSG00000167755,14_KLK6	0.785637		ENSG00000145934,16_TENM2	0.795382		ENSG00000203710,10_CR1	0.790159		ENSG00000070182,19_SPTB	0.793001		ENSG00000167755,14_KLK6
ENSG00000121743,3_GJA3	0.784403		ENSG00000101144,12_BMP7	0.795277		ENSG00000140795,12_MYLK3	0.789284		ENSG00000145703,15_IQGAP2	0.790266		ENSG00000121743,3_GJA3
ENSG00000145934,16_TENM2	0.782851		ENSG00000139971,15_C14orf37	0.785834		ENSG00000211786,3_TRAV8-2	0.784964		ENSG00000184005,10_ST6GALNAC3	0.78952		ENSG00000145934,16_TENM2
ENSG00000023041,11_ZDHHC6	0.78197		ENSG00000234456,7_MAGI2-AS3	0.785201		ENSG00000185904,11_LINC00839	0.782137		ENSG00000163710,7_PCOLCE2	0.786476		ENSG00000023041,11_ZDHHC6
ENSG00000162779,21_AXDND1	0.781101		ENSG00000122574,10_WIPF3	0.783758		ENSG00000227082,1_CH17-437K3,1	0.780541		ENSG00000203710,10_CR1	0.785412		ENSG00000162779,21_AXDND1
ENSG00000234456,7_MAGI2-AS3	0.778899		ENSG00000184005,10_ST6GALNAC3	0.781244		ENSG00000248115,1_RP11-752D24,2	0.776857		ENSG00000126259,19_KIRREL2	0.781371		ENSG00000234456,7_MAGI2-AS3
ENSG00000243284,1_VSIG8	0.774926		ENSG00000155816,19_FMN2	0.776698		ENSG00000092445,11_TYRO3	0.7742		ENSG00000072415,8_MPP5	0.77712		ENSG00000243284,1_VSIG8
ENSG00000122574,10_WIPF3	0.769612		ENSG00000164418,19_GRIK2	0.771777		ENSG00000112902,11_SEMA5A	0.774083		ENSG00000145808,9_ADAMTS19	0.776008		ENSG00000122574,10_WIPF3
ENSG00000155816,19_FMN2	0.765778		ENSG00000163710,7_PCOLCE2	0.771003		ENSG00000070182,19_SPTB	0.772		ENSG00000075290,7_WNT8B	0.774188		ENSG00000155816,19_FMN2
ENSG00000163710,7_PCOLCE2	0.764691		ENSG00000174776,10_WDR49	0.768754		ENSG00000122574,10_WIPF3	0.769117		ENSG00000249242,7_TMEM150C	0.769201		ENSG00000163710,7_PCOLCE2
ENSG00000163485,16_ADORA1	0.755904		ENSG00000162779,21_AXDND1	0.765729		ENSG00000249242,7_TMEM150C	0.769072		ENSG00000152377,13_SPOCK1	0.768843		ENSG00000163485,16_ADORA1
ENSG00000088756,12_ARHGAP28	0.75338		ENSG00000145808,9_ADAMTS19	0.760337		ENSG00000227141,2_RP11-545A16,3	0.766924		ENSG00000225398,3_PGM5P4	0.765001		ENSG00000088756,12_ARHGAP28
ENSG00000169836,4_TACR3	0.753188		ENSG00000139304,12_PTPRQ	0.759328		ENSG00000145703,15_IQGAP2	0.764353		ENSG00000185904,11_LINC00839	0.763018		ENSG00000169836,4_TACR3
ENSG00000196549,10_MME	0.752893		ENSG00000233896,1_RP4-684O24,5	0.757758		ENSG00000105290,11_APLP1	0.758467		ENSG00000105290,11_APLP1	0.762326		ENSG00000196549,10_MME
ENSG00000164520,11_RAET1E	0.752006		ENSG00000230027,1_RP11-550H2,2	0.753034		ENSG00000163710,7_PCOLCE2	0.755646		ENSG00000159713,10_TPPP3	0.759741		ENSG00000164520,11_RAET1E
ENSG00000171533,11_MAP6	0.743559		ENSG00000169836,4_TACR3	0.747726		ENSG00000152377,13_SPOCK1	0.753183		ENSG00000164520,11_RAET1E	0.75841		ENSG00000171533,11_MAP6
ENSG00000183242,11_WT1-AS	0.738632		ENSG00000088756,12_ARHGAP28	0.744046		ENSG00000164520,11_RAET1E	0.743747		ENSG00000134198,9_TSPAN2	0.758314		ENSG00000183242,11_WT1-AS
ENSG00000243069,7_ARHGEF26-AS1	0.737861		ENSG00000162426,14_SLC45A1	0.733357		ENSG00000243069,7_ARHGEF26-AS1	0.742258		ENSG00000243069,7_ARHGEF26-AS1	0.75365		ENSG00000243069,7_ARHGEF26-AS1
ENSG00000070182,19_SPTB	0.731714		ENSG00000224842,2_RP11-123K19,1	0.731421		ENSG00000196549,10_MME	0.740787		ENSG00000179270,6_C2orf71	0.752733		ENSG00000070182,19_SPTB
ENSG00000273489,1_RP11-180C16,1	0.707301		ENSG00000249242,7_TMEM150C	0.730044		ENSG00000159713,10_TPPP3	0.734627		ENSG00000211786,3_TRAV8-2	0.751715		ENSG00000273489,1_RP11-180C16,1
ENSG00000139304,12_PTPRQ	0.707153		ENSG00000243069,7_ARHGEF26-AS1	0.728019		ENSG00000174776,10_WDR49	0.729369		ENSG00000171943,11_SRGAP2C	0.744876		ENSG00000139304,12_PTPRQ
ENSG00000162426,14_SLC45A1	0.706398		ENSG00000105290,11_APLP1	0.727752		ENSG00000206432,4_TMEM200C	0.725216		ENSG00000122574,10_WIPF3	0.743287		ENSG00000162426,14_SLC45A1
ENSG00000170396,7_ZNF804A	0.706286		ENSG00000178038,16_ALS2CL	0.725059		ENSG00000179270,6_C2orf71	0.725015		ENSG00000196549,10_MME	0.739339		ENSG00000170396,7_ZNF804A
ENSG00000075290,7_WNT8B	0.702601		ENSG00000188004,9_C1orf204	0.723974		ENSG00000143847,15_PPFIA4	0.72352		ENSG00000188004,9_C1orf204	0.737387		ENSG00000075290,7_WNT8B
ENSG00000182632,15_CCNYL2	0.693536		ENSG00000145703,15_IQGAP2	0.713043		ENSG00000225398,3_PGM5P4	0.723468		ENSG00000167755,14_KLK6	0.737367		ENSG00000182632,15_CCNYL2
ENSG00000261250,1_RP11-545A16,1	0.692497		ENSG00000225398,3_PGM5P4	0.710494		ENSG00000204472,12_AIF1	0.71955		ENSG00000204472,12_AIF1	0.735553		ENSG00000261250,1_RP11-545A16,1
ENSG00000168743,12_NPNT	0.687603		ENSG00000167755,14_KLK6	0.707977		ENSG00000075290,7_WNT8B	0.718027		ENSG00000092445,11_TYRO3	0.725739		ENSG00000168743,12_NPNT
ENSG00000249242,7_TMEM150C	0.684247		ENSG00000227141,2_RP11-545A16,3	0.705278		ENSG00000273489,1_RP11-180C16,1	0.716256		ENSG00000227141,2_RP11-545A16,3	0.723471		ENSG00000249242,7_TMEM150C
ENSG00000178038,16_ALS2CL	0.682673		ENSG00000204472,12_AIF1	0.702477		ENSG00000072415,8_MPP5	0.716106		ENSG00000248115,1_RP11-752D24,2	0.723338		ENSG00000178038,16_ALS2CL
ENSG00000174776,10_WDR49	0.682634		ENSG00000173376,13_NDNF	0.695962		ENSG00000169836,4_TACR3	0.703953		ENSG00000187391,19_MAGI2	0.721285		ENSG00000174776,10_WDR49
ENSG00000224842,2_RP11-123K19,1	0.67695		ENSG00000163485,16_ADORA1	0.692722		ENSG00000171943,11_SRGAP2C	0.700744		ENSG00000273489,1_RP11-180C16,1	0.721233		ENSG00000224842,2_RP11-123K19,1
ENSG00000204472,12_AIF1	0.676609		ENSG00000159173,18_TNNI1	0.689047		ENSG00000198734,10_F5	0.700672		ENSG00000206432,4_TMEM200C	0.719773		ENSG00000204472,12_AIF1
ENSG00000278195,1_SSTR3	0.675896		ENSG00000075290,7_WNT8B	0.685221		ENSG00000187391,19_MAGI2	0.698896		ENSG00000163827,12_LRRC2	0.714089		ENSG00000278195,1_SSTR3
ENSG00000186790,5_FOXE3	0.675664		ENSG00000185306,12_C12orf56	0.678454		ENSG00000167755,14_KLK6	0.698529		ENSG00000181418,7_DDN	0.712256		ENSG00000186790,5_FOXE3
ENSG00000233896,1_RP4-684O24,5	0.674339		ENSG00000171533,11_MAP6	0.675855		ENSG00000181418,7_DDN	0.68948		ENSG00000174776,10_WDR49	0.711026		ENSG00000233896,1_RP4-684O24,5
ENSG00000152377,13_SPOCK1	0.673526		ENSG00000278195,1_SSTR3	0.675352		ENSG00000162779,21_AXDND1	0.689456		ENSG00000171533,11_MAP6	0.702168		ENSG00000152377,13_SPOCK1
ENSG00000206432,4_TMEM200C	0.668044		ENSG00000261250,1_RP11-545A16,1	0.661837		ENSG00000233896,1_RP4-684O24,5	0.68284		ENSG00000159173,18_TNNI1	0.699758		ENSG00000206432,4_TMEM200C
ENSG00000129757,12_CDKN1C	0.667554		ENSG00000079335,18_CDC14A	0.658393		ENSG00000138100,13_TRIM54	0.680514		ENSG00000178038,16_ALS2CL	0.698877		ENSG00000129757,12_CDKN1C
ENSG00000171943,11_SRGAP2C	0.663151		ENSG00000072415,8_MPP5	0.657421		ENSG00000178038,16_ALS2CL	0.678024		ENSG00000138100,13_TRIM54	0.696872		ENSG00000171943,11_SRGAP2C
ENSG00000182118,7_FAM89A	0.661183		ENSG00000230387,2_RP4-737E23,2	0.657365		ENSG00000163827,12_LRRC2	0.677394		ENSG00000162426,14_SLC45A1	0.694283		ENSG00000182118,7_FAM89A
ENSG00000213085,9_CFAP45	0.661046		ENSG00000168743,12_NPNT	0.657303		ENSG00000188004,9_C1orf204	0.675084		ENSG00000169836,4_TACR3	0.694182		ENSG00000213085,9_CFAP45
ENSG00000145703,15_IQGAP2	0.660674		ENSG00000203710,10_CR1	0.6573		ENSG00000230027,1_RP11-550H2,2	0.674188		ENSG00000174680,9_GRIK1-AS1	0.693729		ENSG00000145703,15_IQGAP2
ENSG00000079335,18_CDC14A	0.65818		ENSG00000138100,13_TRIM54	0.655889		ENSG00000134198,9_TSPAN2	0.672805		ENSG00000143847,15_PPFIA4	0.691673		ENSG00000079335,18_CDC14A
ENSG00000143847,15_PPFIA4	0.658102		ENSG00000214402,6_LCNL1	0.65512		ENSG00000163947,11_ARHGEF3	0.671267		ENSG00000233896,1_RP4-684O24,5	0.69102		ENSG00000143847,15_PPFIA4
ENSG00000173376,13_NDNF	0.656706		ENSG00000206432,4_TMEM200C	0.651195		ENSG00000243284,1_VSIG8	0.66965		ENSG00000186564,5_FOXD2	0.687882		ENSG00000173376,13_NDNF
ENSG00000188004,9_C1orf204	0.655186		ENSG00000205363,5_C15orf59	0.650728		ENSG00000125430,8_HS3ST3B1	0.665442		ENSG00000132688,10_NES	0.686146		ENSG00000188004,9_C1orf204
ENSG00000072415,8_MPP5	0.644564		ENSG00000213085,9_CFAP45	0.647566		ENSG00000186564,5_FOXD2	0.662714		ENSG00000198478,7_SH3BGRL2	0.684192		ENSG00000072415,8_MPP5
ENSG00000174680,9_GRIK1-AS1	0.642394		ENSG00000186790,5_FOXE3	0.645258		ENSG00000182632,15_CCNYL2	0.660236		ENSG00000163485,16_ADORA1	0.680131		ENSG00000174680,9_GRIK1-AS1
ENSG00000138100,13_TRIM54	0.640469		ENSG00000143847,15_PPFIA4	0.643834		ENSG00000152127,8_MGAT5	0.655253		ENSG00000152127,8_MGAT5	0.675949		ENSG00000138100,13_TRIM54
ENSG00000253308,2_RP1-170O19,17	0.639442		ENSG00000153303,16_FRMD1	0.641739		ENSG00000162426,14_SLC45A1	0.653886		ENSG00000163947,11_ARHGEF3	0.674544		ENSG00000253308,2_RP1-170O19,17
ENSG00000118402,5_ELOVL4	0.635896		ENSG00000227954,6_TARID	0.63995		ENSG00000174680,9_GRIK1-AS1	0.648601		ENSG00000243284,1_VSIG8	0.672693		ENSG00000118402,5_ELOVL4
ENSG00000145708,10_CRHBP	0.63174		ENSG00000211786,3_TRAV8-2	0.639714		ENSG00000179256,2_SMCO3	0.645105		ENSG00000198734,10_F5	0.671672		ENSG00000145708,10_CRHBP
ENSG00000107317,12_PTGDS	0.63081		ENSG00000174680,9_GRIK1-AS1	0.636249		ENSG00000185008,17_ROBO2	0.642553		ENSG00000120913,23_PDLIM2	0.669229		ENSG00000107317,12_PTGDS
ENSG00000112902,11_SEMA5A	0.629002		ENSG00000267409,1_RP11-567M16,2	0.635565		ENSG00000171533,11_MAP6	0.6425		ENSG00000109743,10_BST1	0.664748		ENSG00000112902,11_SEMA5A
ENSG00000203710,10_CR1	0.628622		ENSG00000257042,1_RP11-993B23,3	0.631365		ENSG00000204071,10_TCEAL6	0.641231		ENSG00000118402,5_ELOVL4	0.661283		ENSG00000203710,10_CR1
ENSG00000227141,2_RP11-545A16,3	0.627513		ENSG00000273489,1_RP11-180C16,1	0.631324		ENSG00000118402,5_ELOVL4	0.639163		ENSG00000116117,17_PARD3B	0.659827		ENSG00000227141,2_RP11-545A16,3
ENSG00000132688,10_NES	0.625597		ENSG00000229224,1_AC105398,3	0.628921		ENSG00000163485,16_ADORA1	0.635628		ENSG00000185046,18_ANKS1B	0.657531		ENSG00000132688,10_NES
ENSG00000185306,12_C12orf56	0.625056		ENSG00000182632,15_CCNYL2	0.628184		ENSG00000139304,12_PTPRQ	0.635579		ENSG00000162779,21_AXDND1	0.656335		ENSG00000185306,12_C12orf56
ENSG00000243323,6_PTPRVP	0.621386		ENSG00000169758,12_TMEM266	0.62458		ENSG00000224842,2_RP11-123K19,1	0.632764		ENSG00000179256,2_SMCO3	0.652772		ENSG00000243323,6_PTPRVP
ENSG00000211786,3_TRAV8-2	0.619886		ENSG00000112902,11_SEMA5A	0.620879		ENSG00000185046,18_ANKS1B	0.631063		ENSG00000185008,17_ROBO2	0.649712		ENSG00000211786,3_TRAV8-2
ENSG00000225398,3_PGM5P4	0.618138		ENSG00000279526,1_AC011239,2	0.620533		ENSG00000143195,12_ILDR2	0.627793		ENSG00000170396,7_ZNF804A	0.649132		ENSG00000225398,3_PGM5P4
ENSG00000131094,3_C1QL1	0.614864		ENSG00000261060,1_RP11-545A16,4	0.620436		ENSG00000205693,3_MANSC4	0.626762		ENSG00000151532,13_VTI1A	0.648037		ENSG00000176049,15_JAKMIP2
ENSG00000176049,15_JAKMIP2	0.614245		ENSG00000236961,1_RP1-261G23,5	0.618093		ENSG00000278195,1_SSTR3	0.625669		ENSG00000139304,12_PTPRQ	0.647252		ENSG00000164451,13_FAM26D
ENSG00000164451,13_FAM26D	0.613796		ENSG00000141314,12_RHBDL3	0.617558		ENSG00000198478,7_SH3BGRL2	0.623021		ENSG00000266028,7_SRGAP2	0.645694		ENSG00000230027,1_RP11-550H2,2
ENSG00000230027,1_RP11-550H2,2	0.610874		ENSG00000171388,11_APLN	0.611908		ENSG00000169758,12_TMEM266	0.621519		ENSG00000198756,10_COLGALT2	0.642807		ENSG00000120913,23_PDLIM2
ENSG00000120913,23_PDLIM2	0.610845		ENSG00000228741,2_SPATA13	0.610365		ENSG00000159173,18_TNNI1	0.620477		ENSG00000204071,10_TCEAL6	0.641075		ENSG00000152127,8_MGAT5
ENSG00000152127,8_MGAT5	0.608741		ENSG00000223586,5_LINC01312	0.609135		ENSG00000151532,13_VTI1A	0.618231		ENSG00000267409,1_RP11-567M16,2	0.640953		ENSG00000171388,11_APLN
ENSG00000171388,11_APLN	0.606334		ENSG00000120913,23_PDLIM2	0.607414		ENSG00000104369,4_JPH1	0.616777		ENSG00000171992,12_SYNPO	0.636605		ENSG00000145335,15_SNCA
ENSG00000145335,15_SNCA	0.602489		ENSG00000129757,12_CDKN1C	0.605798		ENSG00000132688,10_NES	0.615309		ENSG00000230027,1_RP11-550H2,2	0.636588		ENSG00000238755,3_LINC02006
ENSG00000238755,3_LINC02006	0.601297		ENSG00000152377,13_SPOCK1	0.60406		ENSG00000078328,19_RBFOX1	0.611993		ENSG00000171388,11_APLN	0.636066		ENSG00000205363,5_C15orf59
ENSG00000205363,5_C15orf59	0.601107		ENSG00000238755,3_LINC02006	0.602699		ENSG00000120913,23_PDLIM2	0.61123		ENSG00000213390,10_ARHGAP19	0.635767		ENSG00000169758,12_TMEM266
ENSG00000169758,12_TMEM266	0.599998		ENSG00000176049,15_JAKMIP2	0.594955		ENSG00000133110,14_POSTN	0.609927		ENSG00000123496,7_IL13RA2	0.635209		ENSG00000205693,3_MANSC4
ENSG00000205693,3_MANSC4	0.594713		ENSG00000248486,1_LINC02149	0.594458		ENSG00000170396,7_ZNF804A	0.608323		ENSG00000143195,12_ILDR2	0.634465		ENSG00000159173,18_TNNI1
ENSG00000159173,18_TNNI1	0.592913		ENSG00000253308,2_RP1-170O19,17	0.592494		ENSG00000261250,1_RP11-545A16,1	0.605637		ENSG00000261250,1_RP11-545A16,1	0.631575		ENSG00000163071,10_SPATA18
ENSG00000163071,10_SPATA18	0.590506		ENSG00000185046,18_ANKS1B	0.592216		ENSG00000198756,10_COLGALT2	0.605556		ENSG00000013016,15_EHD3	0.630978		ENSG00000133110,14_POSTN
ENSG00000133110,14_POSTN	0.586649		ENSG00000227947,1_LINC01738	0.591034		ENSG00000261060,1_RP11-545A16,4	0.605103		ENSG00000258072,1_RP11-554D14,2	0.630692		ENSG00000233534,1_RP1-38C16,2
ENSG00000233534,1_RP1-38C16,2	0.584413		ENSG00000258847,1_CTD-2014B16,3	0.590198		ENSG00000171388,11_APLN	0.603676		ENSG00000205693,3_MANSC4	0.630406		ENSG00000163827,12_LRRC2
ENSG00000163827,12_LRRC2	0.583371		ENSG00000170396,7_ZNF804A	0.589855		ENSG00000267409,1_RP11-567M16,2	0.602465		ENSG00000228741,2_SPATA13	0.63002		ENSG00000131969,14_ABHD12B
ENSG00000131969,14_ABHD12B	0.582532		ENSG00000132688,10_NES	0.587406		ENSG00000109743,10_BST1	0.600681		ENSG00000178033,5_FAM26E	0.627678		ENSG00000179256,2_SMCO3
ENSG00000179256,2_SMCO3	0.580952		ENSG00000113389,15_NPR3	0.587282		ENSG00000258072,1_RP11-554D14,2	0.598834		ENSG00000226194,5_RP1-137D17,1	0.625166		ENSG00000186564,5_FOXD2
ENSG00000186564,5_FOXD2	0.578177		ENSG00000231188,1_RP11-34D15,2	0.58588		ENSG00000116117,17_PARD3B	0.598767		ENSG00000182632,15_CCNYL2	0.62473		ENSG00000134198,9_TSPAN2
ENSG00000134198,9_TSPAN2	0.577169		ENSG00000243323,6_PTPRVP	0.584702		ENSG00000123119,11_NECAB1	0.597075		ENSG00000229224,1_AC105398,3	0.624168		ENSG00000230387,2_RP4-737E23,2
ENSG00000230387,2_RP4-737E23,2	0.573127		ENSG00000171943,11_SRGAP2C	0.583201		ENSG00000228741,2_SPATA13	0.593585		ENSG00000125430,8_HS3ST3B1	0.623309		ENSG00000261625,1_RP11-554A11,4
ENSG00000261625,1_RP11-554A11,4	0.568621		ENSG00000186564,5_FOXD2	0.582824		ENSG00000266028,7_SRGAP2	0.592107		ENSG00000150672,16_DLG2	0.620182		ENSG00000223586,5_LINC01312
ENSG00000223586,5_LINC01312	0.567644		ENSG00000205693,3_MANSC4	0.58262		ENSG00000185306,12_C12orf56	0.590618		ENSG00000078328,19_RBFOX1	0.616926		ENSG00000261060,1_RP11-545A16,4
ENSG00000261060,1_RP11-545A16,4	0.566397		ENSG00000226194,5_RP1-137D17,1	0.582102		ENSG00000163531,15_NFASC	0.589454		ENSG00000224842,2_RP11-123K19,1	0.615869		ENSG00000198478,7_SH3BGRL2
ENSG00000198478,7_SH3BGRL2	0.566334		ENSG00000236272,1_Z82214,3	0.580541		ENSG00000255282,6_WTAPP1	0.588888		ENSG00000139211,6_AMIGO2	0.615023		ENSG00000181585,3_TMIE
ENSG00000181585,3_TMIE	0.565873		ENSG00000134198,9_TSPAN2	0.579366		ENSG00000171992,12_SYNPO	0.588477		ENSG00000231188,1_RP11-34D15,2	0.614469		ENSG00000171992,12_SYNPO
ENSG00000171992,12_SYNPO	0.563811		ENSG00000204071,10_TCEAL6	0.576936		ENSG00000112715,21_VEGFA	0.588473		ENSG00000113389,15_NPR3	0.6134		ENSG00000272855,1_RP5-1102E8,3
ENSG00000272855,1_RP5-1102E8,3	0.56292		ENSG00000118402,5_ELOVL4	0.576898		ENSG00000241956,9_CTC-340A15,2	0.586471		ENSG00000104369,4_JPH1	0.612257		ENSG00000140450,8_ARRDC4
ENSG00000140450,8_ARRDC4	0.562297		ENSG00000260917,1_RP11-57H14,4	0.574982		ENSG00000176049,15_JAKMIP2	0.586328		ENSG00000243323,6_PTPRVP	0.611941		ENSG00000272274,1_LINC00551
ENSG00000272274,1_LINC00551	0.560524		ENSG00000163827,12_LRRC2	0.574537		ENSG00000229224,1_AC105398,3	0.583959		ENSG00000278195,1_SSTR3	0.611616		ENSG00000141314,12_RHBDL3
ENSG00000141314,12_RHBDL3	0.558992		ENSG00000123496,7_IL13RA2	0.572801		ENSG00000257042,1_RP11-993B23,3	0.583593		ENSG00000227954,6_TARID	0.610833		ENSG00000236272,1_Z82214,3
ENSG00000236272,1_Z82214,3	0.558204		ENSG00000226306,6_NPY6R	0.572151		ENSG00000182118,7_FAM89A	0.583001		ENSG00000260917,1_RP11-57H14,4	0.606687		ENSG00000106038,12_EVX1
ENSG00000106038,12_EVX1	0.553882		ENSG00000187391,19_MAGI2	0.570894		ENSG00000213390,10_ARHGAP19	0.579116		ENSG00000039523,19_FAM65A	0.606377		ENSG00000257042,1_RP11-993B23,3
ENSG00000257042,1_RP11-993B23,3	0.55344		ENSG00000182118,7_FAM89A	0.566367		ENSG00000253308,2_RP1-170O19,17	0.574148		ENSG00000013293,5_SLC7A14	0.605796		ENSG00000154975,13_CA10
ENSG00000154975,13_CA10	0.553029		ENSG00000107317,12_PTGDS	0.564924		ENSG00000137573,13_SULF1	0.574069		ENSG00000183287,13_CCBE1	0.604003		ENSG00000151532,13_VTI1A
ENSG00000151532,13_VTI1A	0.550531		ENSG00000258072,1_RP11-554D14,2	0.561547		ENSG00000122824,10_NUDT10	0.572254		ENSG00000255282,6_WTAPP1	0.603399		ENSG00000137573,13_SULF1
ENSG00000137573,13_SULF1	0.550308		ENSG00000143195,12_ILDR2	0.560457		ENSG00000113389,15_NPR3	0.571101		ENSG00000057704,12_TMCC3	0.603234		ENSG00000143195,12_ILDR2
ENSG00000143195,12_ILDR2	0.549786		ENSG00000154975,13_CA10	0.560005		ENSG00000184905,8_TCEAL2	0.570934		ENSG00000205363,5_C15orf59	0.602526		ENSG00000233355,6_CHRM3-AS2
ENSG00000233355,6_CHRM3-AS2	0.549517		ENSG00000107593,16_PKD2L1	0.558361		ENSG00000123496,7_IL13RA2	0.570001		ENSG00000129757,12_CDKN1C	0.599072		ENSG00000233296,1_AC092159,2
ENSG00000233296,1_AC092159,2	0.549401		ENSG00000246214,1_RP11-260E18,1	0.557994		ENSG00000205363,5_C15orf59	0.569874		ENSG00000186766,7_FOXI2	0.598648		ENSG00000227954,6_TARID
ENSG00000227954,6_TARID	0.549149		ENSG00000113073,14_SLC4A9	0.557749		ENSG00000196369,10_SRGAP2B	0.569732		ENSG00000215246,5_RP11-43F13,3	0.598441		ENSG00000184905,8_TCEAL2
ENSG00000184905,8_TCEAL2	0.547992		ENSG00000198478,7_SH3BGRL2	0.555822		ENSG00000215246,5_RP11-43F13,3	0.569391		ENSG00000169758,12_TMEM266	0.598276		ENSG00000235366,2_LINC01055
ENSG00000235366,2_LINC01055	0.547849		ENSG00000104369,4_JPH1	0.550228		ENSG00000057704,12_TMCC3	0.569375		ENSG00000173890,16_GPR160	0.597072		ENSG00000109743,10_BST1
ENSG00000109743,10_BST1	0.546908		ENSG00000235366,2_LINC01055	0.550042		ENSG00000186766,7_FOXI2	0.568189		ENSG00000176049,15_JAKMIP2	0.5929		ENSG00000104369,4_JPH1
ENSG00000104369,4_JPH1	0.545497		ENSG00000131094,3_C1QL1	0.548125		ENSG00000173890,16_GPR160	0.568138		ENSG00000107317,12_PTGDS	0.592547		ENSG00000163947,11_ARHGEF3
ENSG00000163947,11_ARHGEF3	0.544185		ENSG00000062524,15_LTK	0.547722		ENSG00000129757,12_CDKN1C	0.567666		ENSG00000151322,18_NPAS3	0.592497		ENSG00000039523,19_FAM65A
ENSG00000039523,19_FAM65A	0.542521		ENSG00000179256,2_SMCO3	0.545342		ENSG00000239739,1_RP11-373E16,4	0.566886		ENSG00000185306,12_C12orf56	0.592395		ENSG00000248486,1_LINC02149
ENSG00000248486,1_LINC02149	0.541539		ENSG00000163071,10_SPATA18	0.544641		ENSG00000243323,6_PTPRVP	0.566869		ENSG00000182118,7_FAM89A	0.592005		ENSG00000187391,19_MAGI2
ENSG00000187391,19_MAGI2	0.535847		ENSG00000168490,13_PHYHIP	0.542643		ENSG00000178033,5_FAM26E	0.563351		ENSG00000259523,1_RP11-680F8,3	0.590735		ENSG00000228741,2_SPATA13
ENSG00000228741,2_SPATA13	0.533892		ENSG00000181585,3_TMIE	0.540107		ENSG00000153976,2_HS3ST3A1	0.56136		ENSG00000196369,10_SRGAP2B	0.58991		ENSG00000204071,10_TCEAL6
ENSG00000204071,10_TCEAL6	0.533675		ENSG00000109743,10_BST1	0.538225		ENSG00000260917,1_RP11-57H14,4	0.5589		ENSG00000257042,1_RP11-993B23,3	0.588977		ENSG00000260917,1_RP11-57H14,4
ENSG00000260917,1_RP11-57H14,4	0.532341		ENSG00000163631,16_ALB	0.537232		ENSG00000230387,2_RP4-737E23,2	0.558867		ENSG00000173905,8_GOLIM4	0.586331		ENSG00000279526,1_AC011239,2
ENSG00000279526,1_AC011239,2	0.528999		ENSG00000260469,2_C15orf59-AS1	0.535231		ENSG00000222024,2_AC004945,1	0.554743		ENSG00000137573,13_SULF1	0.583706		ENSG00000123496,7_IL13RA2
ENSG00000123496,7_IL13RA2	0.528702		ENSG00000175329,12_ISX	0.534315		ENSG00000153303,16_FRMD1	0.554408		ENSG00000163071,10_SPATA18	0.583605		ENSG00000206190,11_ATP10A
ENSG00000206190,11_ATP10A	0.528612		ENSG00000237941,2_KCNQ1DN	0.533461		ENSG00000181585,3_TMIE	0.552756		ENSG00000181585,3_TMIE	0.583549		ENSG00000246877,1_DNM1P35
ENSG00000246877,1_DNM1P35	0.528068		ENSG00000152127,8_MGAT5	0.531133		ENSG00000213085,9_CFAP45	0.552127		ENSG00000232077,1_LINC01031	0.583483		ENSG00000163531,15_NFASC
ENSG00000163531,15_NFASC	0.527682		ENSG00000164120,13_HPGD	0.528548		ENSG00000226194,5_RP1-137D17,1	0.551564		ENSG00000107593,16_PKD2L1	0.582521		ENSG00000267409,1_RP11-567M16,2
ENSG00000267409,1_RP11-567M16,2	0.527024		ENSG00000151532,13_VTI1A	0.528176		ENSG00000107317,12_PTGDS	0.551382		ENSG00000163531,15_NFASC	0.58203		ENSG00000107593,16_PKD2L1
ENSG00000107593,16_PKD2L1	0.526563		ENSG00000010319,6_SEMA3G	0.527936		ENSG00000150672,16_DLG2	0.551108		ENSG00000154975,13_CA10	0.581728		ENSG00000114790,12_ARHGEF26
ENSG00000114790,12_ARHGEF26	0.525917		ENSG00000249421,1_ADAMTS19-AS1	0.527362		ENSG00000183098,10_GPC6	0.550647		ENSG00000235257,8_ITGA9-AS1	0.581252		ENSG00000178033,5_FAM26E
ENSG00000178033,5_FAM26E	0.52507		ENSG00000262714,1_RP11-44F14,8	0.526871		ENSG00000183287,13_CCBE1	0.550141		ENSG00000153303,16_FRMD1	0.579666		ENSG00000133055,8_MYBPH
ENSG00000133055,8_MYBPH	0.524449		ENSG00000244738,1_RP11-373E16,3	0.523967		ENSG00000246214,1_RP11-260E18,1	0.549895		ENSG00000064225,12_ST3GAL6	0.579572		ENSG00000198756,10_COLGALT2
ENSG00000198756,10_COLGALT2	0.523834		ENSG00000078328,19_RBFOX1	0.523698		ENSG00000139211,6_AMIGO2	0.548536		ENSG00000233296,1_AC092159,2	0.578498		ENSG00000236961,1_RP1-261G23,5
ENSG00000236961,1_RP1-261G23,5	0.522628		ENSG00000260078,3_RP11-44F14,1	0.523476		ENSG00000145335,15_SNCA	0.546684		ENSG00000133110,14_POSTN	0.578448		ENSG00000113389,15_NPR3
ENSG00000113389,15_NPR3	0.522518		ENSG00000196353,11_CPNE4	0.522097		ENSG00000244738,1_RP11-373E16,3	0.543564		ENSG00000123119,11_NECAB1	0.578137		ENSG00000214402,6_LCNL1
ENSG00000214402,6_LCNL1	0.521778		ENSG00000184905,8_TCEAL2	0.521416		ENSG00000224361,1_AC011239,1	0.543198		ENSG00000145335,15_SNCA	0.578135		ENSG00000139211,6_AMIGO2
ENSG00000139211,6_AMIGO2	0.519996		ENSG00000246877,1_DNM1P35	0.519332		ENSG00000163071,10_SPATA18	0.542922		ENSG00000276644,4_DACH1	0.576095		ENSG00000226194,5_RP1-137D17,1
ENSG00000226194,5_RP1-137D17,1	0.518263		ENSG00000145708,10_CRHBP	0.519085		ENSG00000226306,6_NPY6R	0.542839		ENSG00000120256,9_LRP11	0.575835		ENSG00000255282,6_WTAPP1
ENSG00000255282,6_WTAPP1	0.517903		ENSG00000153157,12_SYCP2L	0.518325		ENSG00000120256,9_LRP11	0.541778		ENSG00000149269,9_PAK1	0.575189		ENSG00000258072,1_RP11-554D14,2
ENSG00000258072,1_RP11-554D14,2	0.517729		ENSG00000139445,17_FOXN4	0.515412		ENSG00000259523,1_RP11-680F8,3	0.540032		ENSG00000184905,8_TCEAL2	0.574139		ENSG00000183098,10_GPC6
ENSG00000183098,10_GPC6	0.517354		ENSG00000234567,1_RP1-283K11,2	0.515326		ENSG00000232131,1_NCOA7-AS1	0.539548		ENSG00000164309,14_CMYA5	0.573488		ENSG00000266028,7_SRGAP2
ENSG00000266028,7_SRGAP2	0.517321		ENSG00000151418,11_ATP6V1G3	0.512371		ENSG00000277631,4_PGM5P3-AS1	0.538321		ENSG00000151690,14_MFSD6	0.572461		ENSG00000231188,1_RP11-34D15,2
ENSG00000231188,1_RP11-34D15,2	0.517061		ENSG00000140450,8_ARRDC4	0.511953		ENSG00000227954,6_TARID	0.537597		ENSG00000216775,2_RP1-152L7,5	0.572368		ENSG00000147206,16_NXF3
ENSG00000147206,16_NXF3	0.515934		ENSG00000106038,12_EVX1	0.511262		ENSG00000013016,15_EHD3	0.536917		ENSG00000164451,13_FAM26D	0.57224		ENSG00000010319,6_SEMA3G
ENSG00000010319,6_SEMA3G	0.514363		ENSG00000263146,2_LINC01896	0.511086		ENSG00000149269,9_PAK1	0.535456		ENSG00000122824,10_NUDT10	0.571377		ENSG00000229224,1_AC105398,3
ENSG00000229224,1_AC105398,3	0.51345		ENSG00000148655,14_C10orf11	0.510333		ENSG00000204644,9_ZFP57	0.534157		ENSG00000162630,5_B3GALT2	0.57077		ENSG00000101938,14_CHRDL1
ENSG00000101938,14_CHRDL1	0.512721		ENSG00000173890,16_GPR160	0.508764		ENSG00000140450,8_ARRDC4	0.533991		ENSG00000058091,16_CDK14	0.570406		ENSG00000196353,11_CPNE4
ENSG00000196353,11_CPNE4	0.51112		ENSG00000171992,12_SYNPO	0.508699		ENSG00000250483,1_PPM1AP1	0.532853		ENSG00000213085,9_CFAP45	0.566567		ENSG00000124343,12_XG
ENSG00000124343,12_XG	0.509612		ENSG00000163947,11_ARHGEF3	0.5077		ENSG00000278905,1_RP11-65F13,3	0.532822		ENSG00000183111,11_ARHGEF37	0.564942		ENSG00000168490,13_PHYHIP
ENSG00000168490,13_PHYHIP	0.508788		ENSG00000259120,2_SMIM6	0.506745		ENSG00000270362,1_HMGN3-AS1	0.531868		ENSG00000223586,5_LINC01312	0.564775		ENSG00000152944,8_MED21
ENSG00000152944,8_MED21	0.507636		ENSG00000095932,6_SMIM24	0.506697		ENSG00000164451,13_FAM26D	0.531635		ENSG00000227947,1_LINC01738	0.564258		ENSG00000078328,19_RBFOX1
ENSG00000078328,19_RBFOX1	0.506161		ENSG00000165685,8_TMEM52B	0.505879		ENSG00000216775,2_RP1-152L7,5	0.531559		ENSG00000124343,12_XG	0.564193		ENSG00000151690,14_MFSD6
ENSG00000151690,14_MFSD6	0.506111		ENSG00000255282,6_WTAPP1	0.505846		ENSG00000153157,12_SYCP2L	0.531507		ENSG00000250483,1_PPM1AP1	0.564031		ENSG00000163995,19_ABLIM2
ENSG00000163995,19_ABLIM2	0.504235		ENSG00000170743,16_SYT9	0.504659		ENSG00000173905,8_GOLIM4	0.530898		ENSG00000272274,1_LINC00551	0.563065		ENSG00000226306,6_NPY6R
ENSG00000226306,6_NPY6R	0.503552		ENSG00000013016,15_EHD3	0.504485		ENSG00000154975,13_CA10	0.530341		ENSG00000153157,12_SYCP2L	0.562982		ENSG00000228401,4_HSPC324
ENSG00000228401,4_HSPC324	0.502579		ENSG00000147206,16_NXF3	0.504212		ENSG00000039523,19_FAM65A	0.528909		ENSG00000112715,21_VEGFA	0.562534		ENSG00000106031,7_HOXA13
ENSG00000106031,7_HOXA13	0.497376		ENSG00000256568,1_RP11-800A3,3	0.503622		ENSG00000279725,1_RP11-288A5,2	0.528893		ENSG00000231943,7_PGM5P4-AS1	0.562341		ENSG00000165169,10_DYNLT3
ENSG00000165169,10_DYNLT3	0.497029		ENSG00000131969,14_ABHD12B	0.502856		ENSG00000186790,5_FOXE3	0.528693		ENSG00000165685,8_TMEM52B	0.562227		ENSG00000168405,15_CMAHP
ENSG00000168405,15_CMAHP	0.496408		ENSG00000229941,5_AC012499,1	0.502146		ENSG00000279526,1_AC011239,2	0.528207		ENSG00000279526,1_AC011239,2	0.560476		ENSG00000125430,8_HS3ST3B1
ENSG00000125430,8_HS3ST3B1	0.496397		ENSG00000231533,1_RP1-232L24,3	0.501906		ENSG00000233534,1_RP1-38C16,2	0.528014		ENSG00000101938,14_CHRDL1	0.560049		ENSG00000246214,1_RP11-260E18,1
ENSG00000246214,1_RP11-260E18,1	0.496258		ENSG00000265533,1_RP11-638L3,1	0.50159		ENSG00000223586,5_LINC01312	0.527135		ENSG00000270362,1_HMGN3-AS1	0.559906		ENSG00000153303,16_FRMD1
ENSG00000153303,16_FRMD1	0.495751		ENSG00000256249,1_RP11-324E6,6	0.500925		ENSG00000227947,1_LINC01738	0.5269		ENSG00000147206,16_NXF3	0.559813		ENSG00000135549,14_PKIB
ENSG00000135549,14_PKIB	0.494539		ENSG00000158104,11_HPD	0.499051		ENSG00000151690,14_MFSD6	0.525819		ENSG00000279725,1_RP11-288A5,2	0.559222		ENSG00000057704,12_TMCC3
ENSG00000057704,12_TMCC3	0.494526		ENSG00000116117,17_PARD3B	0.4989		ENSG00000231188,1_RP11-34D15,2	0.525187		ENSG00000204644,9_ZFP57	0.557256		ENSG00000115850,9_LCT
ENSG00000115850,9_LCT	0.494405		ENSG00000205116,3_TMEM88B	0.498112		ENSG00000145708,10_CRHBP	0.522439		ENSG00000267774,2_RP11-2N1,2	0.557114		ENSG00000122824,10_NUDT10
ENSG00000122824,10_NUDT10	0.493888		ENSG00000182782,7_HCAR2	0.497631		ENSG00000106038,12_EVX1	0.520405		ENSG00000253308,2_RP1-170O19,17	0.556811		ENSG00000112715,21_VEGFA
ENSG00000112715,21_VEGFA	0.491601		ENSG00000118271,9_TTR	0.495881		ENSG00000106780,8_MEGF9	0.520327		ENSG00000106780,8_MEGF9	0.556799		ENSG00000109189,12_USP46
ENSG00000109189,12_USP46	0.491362		ENSG00000113328,18_CCNG1	0.493601		ENSG00000255398,2_HCAR3	0.519529		ENSG00000183098,10_GPC6	0.555651		ENSG00000258489,3_RP11-398J10,2
ENSG00000258489,3_RP11-398J10,2	0.491243		ENSG00000259523,1_RP11-680F8,3	0.493299		ENSG00000232077,1_LINC01031	0.519214		ENSG00000224361,1_AC011239,1	0.554831		ENSG00000158560,14_DYNC1I1
ENSG00000158560,14_DYNC1I1	0.490564		ENSG00000250934,1_RP11-71E19,1	0.49305		ENSG00000249421,1_ADAMTS19-AS1	0.51854		ENSG00000109684,14_CLNK	0.553767		ENSG00000116117,17_PARD3B
ENSG00000116117,17_PARD3B	0.490058		ENSG00000164451,13_FAM26D	0.491998		ENSG00000151322,18_NPAS3	0.518053		ENSG00000145708,10_CRHBP	0.553735		ENSG00000154162,14_CDH12
ENSG00000154162,14_CDH12	0.48984		ENSG00000140905,10_GCSH	0.491515		ENSG00000069122,18_ADGRF5	0.51795		ENSG00000226306,6_NPY6R	0.553678		ENSG00000013016,15_EHD3
ENSG00000013016,15_EHD3	0.488262		ENSG00000163995,19_ABLIM2	0.491296		ENSG00000152944,8_MED21	0.517033		ENSG00000277631,4_PGM5P3-AS1	0.553484		ENSG00000169783,12_LINGO1
ENSG00000169783,12_LINGO1	0.486933		ENSG00000058091,16_CDK14	0.491183		ENSG00000272274,1_LINC00551	0.516919		ENSG00000249421,1_ADAMTS19-AS1	0.552943		ENSG00000270362,1_HMGN3-AS1
ENSG00000270362,1_HMGN3-AS1	0.486329		ENSG00000057704,12_TMCC3	0.490988		ENSG00000058091,16_CDK14	0.516806		ENSG00000225064,1_LINC01802	0.552718		ENSG00000251175,5_RP11-45L9,1
ENSG00000251175,5_RP11-45L9,1	0.485743		ENSG00000276240,1_OR4E1	0.49072		ENSG00000265222,1_RP11-466A19,8	0.516664		ENSG00000246214,1_RP11-260E18,1	0.552537		ENSG00000258847,1_CTD-2014B16,3
ENSG00000258847,1_CTD-2014B16,3	0.485429		ENSG00000154162,14_CDH12	0.489932		ENSG00000163171,7_CDC42EP3	0.516509		ENSG00000196353,11_CPNE4	0.551979		ENSG00000145781,8_COMMD10
ENSG00000145781,8_COMMD10	0.485176		ENSG00000233355,6_CHRM3-AS2	0.488105		ENSG00000196353,11_CPNE4	0.515598		ENSG00000106038,12_EVX1	0.551715		ENSG00000123119,11_NECAB1
ENSG00000123119,11_NECAB1	0.48473		ENSG00000134020,7_PEBP4	0.487156		ENSG00000253636,1_RP11-531A24,5	0.514066		ENSG00000241956,9_CTC-340A15,2	0.551455		ENSG00000081248,10_CACNA1S
ENSG00000081248,10_CACNA1S	0.483852		ENSG00000223542,1_RP1-283K11,3	0.486642		ENSG00000226516,7_FAM138B	0.513699		ENSG00000153976,2_HS3ST3A1	0.551123		ENSG00000227947,1_LINC01738
ENSG00000227947,1_LINC01738	0.483083		ENSG00000185008,17_ROBO2	0.486557		ENSG00000141314,12_RHBDL3	0.513244		ENSG00000253636,1_RP11-531A24,5	0.55095		ENSG00000134020,7_PEBP4
ENSG00000134020,7_PEBP4	0.481902		ENSG00000226124,6_FTCDNL1	0.486406		ENSG00000107593,16_PKD2L1	0.51152		ENSG00000232131,1_NCOA7-AS1	0.550092		ENSG00000182782,7_HCAR2
ENSG00000182782,7_HCAR2	0.481053		ENSG00000254560,5_BBOX1-AS1	0.486277		ENSG00000163995,19_ABLIM2	0.510419		ENSG00000248486,1_LINC02149	0.549366		ENSG00000165685,8_TMEM52B
ENSG00000165685,8_TMEM52B	0.480778		ENSG00000271825,1_RP11-337N6,2	0.486241		ENSG00000276644,4_DACH1	0.510346		ENSG00000145781,8_COMMD10	0.546673		ENSG00000170743,16_SYT9
ENSG00000170743,16_SYT9	0.48075		ENSG00000284418,1_RP11-370B11,4	0.486025		ENSG00000164309,14_CMYA5	0.51007		ENSG00000062524,15_LTK	0.546541		ENSG00000138411,10_HECW2
ENSG00000138411,10_HECW2	0.479874		ENSG00000206190,11_ATP10A	0.485573		ENSG00000135549,14_PKIB	0.509447		ENSG00000158816,15_VWA5B1	0.54645		ENSG00000175329,12_ISX
ENSG00000175329,12_ISX	0.476841		ENSG00000204978,2_ERICH4	0.484834		ENSG00000145781,8_COMMD10	0.509435		ENSG00000152944,8_MED21	0.544043		ENSG00000185046,18_ANKS1B
ENSG00000185046,18_ANKS1B	0.476549		ENSG00000137960,5_GIPC2	0.48453		ENSG00000162630,5_B3GALT2	0.509087		ENSG00000163171,7_CDC42EP3	0.543644		ENSG00000224361,1_AC011239,1
ENSG00000224361,1_AC011239,1	0.475997		ENSG00000136371,10_MTHFS	0.483916		ENSG00000229941,5_AC012499,1	0.508947		ENSG00000109189,12_USP46	0.5435		ENSG00000173890,16_GPR160
ENSG00000173890,16_GPR160	0.475811		ENSG00000132541,10_RIDA	0.483265		ENSG00000198838,13_RYR3	0.508933		ENSG00000148655,14_C10orf11	0.542132		ENSG00000150672,16_DLG2
ENSG00000150672,16_DLG2	0.474741		ENSG00000237487,1_VN1R48P	0.483141		ENSG00000168490,13_PHYHIP	0.508613		ENSG00000186790,5_FOXE3	0.541835		ENSG00000113328,18_CCNG1
ENSG00000113328,18_CCNG1	0.474189		ENSG00000249948,6_GBA3	0.482136		ENSG00000010319,6_SEMA3G	0.508433		ENSG00000069122,18_ADGRF5	0.54139		ENSG00000267809,1_NDUFV2P1
ENSG00000267809,1_NDUFV2P1	0.474045		ENSG00000242598,1_MED28P8	0.4821		ENSG00000101938,14_CHRDL1	0.50781		ENSG00000237637,1_FRY-AS1	0.540343		ENSG00000148655,14_C10orf11
ENSG00000148655,14_C10orf11	0.473706		ENSG00000040731,10_CDH10	0.481406		ENSG00000278829,1_RP11-358B23,7	0.507456		ENSG00000230387,2_RP4-737E23,2	0.539567		ENSG00000069122,18_ADGRF5
ENSG00000069122,18_ADGRF5	0.473629		ENSG00000142449,12_FBN3	0.481071		ENSG00000109684,14_CLNK	0.506573		ENSG00000131969,14_ABHD12B	0.539492		ENSG00000249421,1_ADAMTS19-AS1
ENSG00000249421,1_ADAMTS19-AS1	0.47328		ENSG00000233296,1_AC092159,2	0.480489		ENSG00000182782,7_HCAR2	0.506284		ENSG00000171723,15_GPHN	0.538931		ENSG00000244383,1_FAM3D-AS1
ENSG00000244383,1_FAM3D-AS1	0.473149		ENSG00000235257,8_ITGA9-AS1	0.479234		ENSG00000214988,4_RPL7AP26	0.505226		ENSG00000140450,8_ARRDC4	0.53863		ENSG00000198734,10_F5
ENSG00000198734,10_F5	0.472414		ENSG00000137364,4_TPMT	0.478659		ENSG00000114790,12_ARHGEF26	0.505064		ENSG00000010319,6_SEMA3G	0.538166		ENSG00000259523,1_RP11-680F8,3
ENSG00000259523,1_RP11-680F8,3	0.472087		ENSG00000039523,19_FAM65A	0.478538		ENSG00000267774,2_RP11-2N1,2	0.504487		ENSG00000267287,1_RP11-567M16,1	0.536516		ENSG00000149269,9_PAK1
ENSG00000280916,1_FOXCUT	0.472053		ENSG00000223941,5_LINC01014	0.478065		ENSG00000106031,7_HOXA13	0.503963		ENSG00000244738,1_RP11-373E16,3	0.536089		ENSG00000062524,15_LTK
ENSG00000149269,9_PAK1	0.469988		ENSG00000109189,12_USP46	0.477915		ENSG00000231943,7_PGM5P4-AS1	0.503649		ENSG00000250329,1_KDELC1P1	0.535939		ENSG00000263146,2_LINC01896
ENSG00000062524,15_LTK	0.469723		ENSG00000272274,1_LINC00551	0.477834		ENSG00000131969,14_ABHD12B	0.502857		ENSG00000214402,6_LCNL1	0.535689		ENSG00000237460,2_LINC01661
ENSG00000263146,2_LINC01896	0.468639		ENSG00000249601,2_LINC01187	0.477805		ENSG00000182255,6_KCNA4	0.50252		ENSG00000278829,1_RP11-358B23,7	0.53281		ENSG00000170293,8_CMTM8
ENSG00000237460,2_LINC01661	0.468308		ENSG00000206066,3_IGLL3P	0.477128		ENSG00000236961,1_RP1-261G23,5	0.50104		ENSG00000263146,2_LINC01896	0.532658		ENSG00000274002,1_RP11-66N24,6
ENSG00000170293,8_CMTM8	0.467664		ENSG00000139194,7_RBP5	0.476962		ENSG00000113328,18_CCNG1	0.499847		ENSG00000278905,1_RP11-65F13,3	0.531175		ENSG00000178171,10_AMER3
ENSG00000274002,1_RP11-66N24,6	0.46718		ENSG00000066855,15_MTFR1	0.476899		ENSG00000013293,5_SLC7A14	0.499645		ENSG00000229941,5_AC012499,1	0.531039		ENSG00000037280,15_FLT4
ENSG00000178171,10_AMER3	0.4671		ENSG00000109684,14_CLNK	0.476346		ENSG00000148655,14_C10orf11	0.499613		ENSG00000261060,1_RP11-545A16,4	0.530441		ENSG00000260469,2_C15orf59-AS1
ENSG00000037280,15_FLT4	0.467085		ENSG00000104267,9_CA2	0.475961		ENSG00000235257,8_ITGA9-AS1	0.499525		ENSG00000115109,13_EPB41L5	0.530082		ENSG00000120256,9_LRP11
ENSG00000260469,2_C15orf59-AS1	0.466668		ENSG00000107537,13_PHYH	0.475781		ENSG00000112232,8_KHDRBS2	0.497917		ENSG00000258847,1_CTD-2014B16,3	0.529655		ENSG00000277631,4_PGM5P3-AS1
ENSG00000120211,4_INSL4	0.465862		ENSG00000279082,3_LINC01727	0.475305		ENSG00000168405,15_CMAHP	0.496821		ENSG00000108379,9_WNT3	0.529617		ENSG00000187135,7_VSTM2B
ENSG00000120256,9_LRP11	0.462986		ENSG00000224361,1_AC011239,1	0.473735		ENSG00000147206,16_NXF3	0.496366		ENSG00000010810,17_FYN	0.52905		ENSG00000130700,6_GATA5
ENSG00000277631,4_PGM5P3-AS1	0.462708		ENSG00000257845,1_RP11-626P14,1	0.47335		ENSG00000214402,6_LCNL1	0.496303		ENSG00000081248,10_CACNA1S	0.528497		ENSG00000058091,16_CDK14
ENSG00000187135,7_VSTM2B	0.462347		ENSG00000137274,12_BPHL	0.473015		ENSG00000248486,1_LINC02149	0.49625		ENSG00000113328,18_CCNG1	0.528416		ENSG00000076554,15_TPD52
ENSG00000130700,6_GATA5	0.461725		ENSG00000234601,1_CHRM3-AS1	0.471909		ENSG00000225064,1_LINC01802	0.495814		ENSG00000135549,14_PKIB	0.528348		ENSG00000118271,9_TTR
ENSG00000058091,16_CDK14	0.461268		ENSG00000139344,7_AMDHD1	0.470932		ENSG00000124343,12_XG	0.495487		ENSG00000111269,2_CREBL2	0.52746		ENSG00000256249,1_RP11-324E6,6
ENSG00000076554,15_TPD52	0.461188		ENSG00000261625,1_RP11-554A11,4	0.47025		ENSG00000112394,16_SLC16A10	0.495093		ENSG00000249601,2_LINC01187	0.525724		ENSG00000172380,5_GNG12
ENSG00000118271,9_TTR	0.46029		ENSG00000130707,17_ASS1	0.469874		ENSG00000165685,8_TMEM52B	0.494646		ENSG00000113073,14_SLC4A9	0.524787		ENSG00000235257,8_ITGA9-AS1
ENSG00000256249,1_RP11-324E6,6	0.460117		ENSG00000230637,2_CTA-246H3,8	0.469772		ENSG00000183111,11_ARHGEF37	0.493226		ENSG00000236961,1_RP1-261G23,5	0.524741		ENSG00000196369,10_SRGAP2B
ENSG00000180817,11_PPA1	0.459302		ENSG00000266028,7_SRGAP2	0.468785		ENSG00000164764,10_SBSPON	0.492165		ENSG00000147394,18_ZNF185	0.523841		ENSG00000257913,2_RP11-386G11,5
ENSG00000172380,5_GNG12	0.459156		ENSG00000267287,1_RP11-567M16,1	0.468636		ENSG00000263146,2_LINC01896	0.492064		ENSG00000261625,1_RP11-554A11,4	0.522919		ENSG00000157470,11_FAM81A
ENSG00000235257,8_ITGA9-AS1	0.458927		ENSG00000172594,12_SMPDL3A	0.467812		ENSG00000141198,14_TOM1L1	0.490516		ENSG00000113318,9_MSH3	0.522232		ENSG00000222014,5_RAB6C
ENSG00000196369,10_SRGAP2B	0.45812		ENSG00000244383,1_FAM3D-AS1	0.467581		ENSG00000076554,15_TPD52	0.489891		ENSG00000123106,10_CCDC91	0.521996		ENSG00000213390,10_ARHGAP19
ENSG00000257913,2_RP11-386G11,5	0.457587		ENSG00000226519,1_LINC00390	0.46738		ENSG00000165169,10_DYNLT3	0.489203		ENSG00000164764,10_SBSPON	0.520386		ENSG00000254560,5_BBOX1-AS1
ENSG00000157470,11_FAM81A	0.457396		ENSG00000125430,8_HS3ST3B1	0.467093		ENSG00000259950,1_RP11-170L3,4	0.489169		ENSG00000142449,12_FBN3	0.519732		ENSG00000102897,9_LYRM1
ENSG00000222014,5_RAB6C	0.457302		ENSG00000258616,5_RP11-369C8,1	0.467022		ENSG00000171723,15_GPHN	0.48914		ENSG00000258489,3_RP11-398J10,2	0.51894		ENSG00000153976,2_HS3ST3A1
ENSG00000213390,10_ARHGAP19	0.457012		ENSG00000203307,2_RP11-375H19,2	0.46659		ENSG00000221870,2_TMEM257	0.488701		ENSG00000239739,1_RP11-373E16,4	0.518895		ENSG00000153157,12_SYCP2L
ENSG00000205116,3_TMEM88B	0.455905		ENSG00000163541,11_SUCLG1	0.466073		ENSG00000197943,9_PLCG2	0.486083		ENSG00000069702,10_TGFBR3	0.518206		ENSG00000204272,12_NBDY
ENSG00000254560,5_BBOX1-AS1	0.455653		ENSG00000248635,1_RP11-1267H10,4	0.465524		ENSG00000115109,13_EPB41L5	0.48489		ENSG00000197713,14_RPE	0.517926		ENSG00000259120,2_SMIM6
ENSG00000154146,12_NRGN	0.455064		ENSG00000270839,1_CTC-571O20,1	0.465291		ENSG00000151418,11_ATP6V1G3	0.484864		ENSG00000141198,14_TOM1L1	0.517908		ENSG00000164120,13_HPGD
ENSG00000102897,9_LYRM1	0.454888		ENSG00000272855,1_RP5-1102E8,3	0.465191		ENSG00000196083,9_IL1RAP	0.484504		ENSG00000178184,15_PARD6G	0.517396		ENSG00000141198,14_TOM1L1
ENSG00000153976,2_HS3ST3A1	0.454856		ENSG00000175894,14_TSPEAR	0.465125		ENSG00000180777,13_ANKRD30B	0.48446		ENSG00000104205,12_SGK3	0.516687		ENSG00000185088,13_RPS27L
ENSG00000153157,12_SYCP2L	0.454758		ENSG00000280916,1_FOXCUT	0.465089		ENSG00000238755,3_LINC02006	0.48434		ENSG00000259527,2_LINC00052	0.516553		ENSG00000241956,9_CTC-340A15,2
ENSG00000204272,12_NBDY	0.45465		ENSG00000224865,7_AC009518,4	0.464921		ENSG00000062524,15_LTK	0.48397		ENSG00000214988,4_RPL7AP26	0.516045		ENSG00000143742,12_SRP9
ENSG00000259120,2_SMIM6	0.454523		ENSG00000251599,1_RP11-232L2,2	0.464884		ENSG00000172380,5_GNG12	0.483928		ENSG00000111049,3_MYF5	0.514971		ENSG00000215246,5_RP11-43F13,3
ENSG00000164120,13_HPGD	0.454095		ENSG00000182551,13_ADI1	0.464654		ENSG00000204103,3_MAFB	0.483479		ENSG00000151418,11_ATP6V1G3	0.514824		ENSG00000271825,1_RP11-337N6,2
ENSG00000115602,16_IL1RL1	0.45313		ENSG00000260086,2_RP11-42I10,1	0.464597		ENSG00000233296,1_AC092159,2	0.48345		ENSG00000204103,3_MAFB	0.514595		ENSG00000066855,15_MTFR1
ENSG00000141198,14_TOM1L1	0.452898		ENSG00000137563,11_GGH	0.464161		ENSG00000225546,5_LVCAT5	0.483419		ENSG00000241852,9_C8orf58	0.513873		ENSG00000253405,1_EVX1-AS
ENSG00000185088,13_RPS27L	0.452319		ENSG00000134248,13_LAMTOR5	0.463636		ENSG00000240253,5_FAR2P3	0.483029		ENSG00000106031,7_HOXA13	0.513669		ENSG00000185008,17_ROBO2
ENSG00000241956,9_CTC-340A15,2	0.451602		ENSG00000279567,1_RP11-849N15,5	0.463199		ENSG00000256797,1_KLRF2	0.482387		ENSG00000254340,1_RP11-10A14,3	0.51287		ENSG00000254610,2_RP5-903G2,2
ENSG00000143742,12_SRP9	0.451275		ENSG00000261804,1_RP11-44F14,2	0.462642		ENSG00000109189,12_USP46	0.481372		ENSG00000256568,1_RP11-800A3,3	0.512418		ENSG00000256568,1_RP11-800A3,3
ENSG00000215246,5_RP11-43F13,3	0.450992		ENSG00000225548,5_LINC01980	0.462639		ENSG00000133055,8_MYBPH	0.481294		ENSG00000271825,1_RP11-337N6,2	0.511714		ENSG00000186766,7_FOXI2
ENSG00000174640,12_SLCO2A1	0.450781		ENSG00000236924,1_RP11-390F4,6	0.462356		ENSG00000267809,1_NDUFV2P1	0.480142		ENSG00000172159,15_FRMD3	0.510734		ENSG00000151322,18_NPAS3
ENSG00000271825,1_RP11-337N6,2	0.450643		ENSG00000240666,2_MME-AS1	0.462173		ENSG00000081248,10_CACNA1S	0.479649		ENSG00000165169,10_DYNLT3	0.510549		ENSG00000151418,11_ATP6V1G3
ENSG00000066855,15_MTFR1	0.450535		ENSG00000150672,16_DLG2	0.461949		ENSG00000232913,7_PLCE1-AS2	0.479414		ENSG00000246877,1_DNM1P35	0.509814		ENSG00000234567,1_RP1-283K11,2
ENSG00000253405,1_EVX1-AS	0.448759		ENSG00000171723,15_GPHN	0.460752		ENSG00000108379,9_WNT3	0.47927		ENSG00000222024,2_AC004945,1	0.509672		ENSG00000107537,13_PHYH
ENSG00000185008,17_ROBO2	0.448683		ENSG00000145335,15_SNCA	0.460568		ENSG00000261625,1_RP11-554A11,4	0.478477		ENSG00000260086,2_RP11-42I10,1	0.509327		ENSG00000235162,8_C12orf75
ENSG00000254610,2_RP5-903G2,2	0.448366		ENSG00000203756,7_TMEM244	0.460555		ENSG00000010810,17_FYN	0.478077		ENSG00000233534,1_RP1-38C16,2	0.508901		ENSG00000257429,1_RP11-272K23,3
ENSG00000249332,1_RP1-251I12,1	0.448243		ENSG00000253844,1_RP11-546K22,1	0.46039		ENSG00000268117,1_VN1R84P	0.476189		ENSG00000141314,12_RHBDL3	0.508166		ENSG00000225064,1_LINC01802
ENSG00000256568,1_RP11-800A3,3	0.447943		ENSG00000186766,7_FOXI2	0.460335		ENSG00000111269,2_CREBL2	0.475782		ENSG00000076554,15_TPD52	0.507752		ENSG00000244738,1_RP11-373E16,3
ENSG00000186766,7_FOXI2	0.447622		ENSG00000129007,14_CALML4	0.460026		ENSG00000243916,1_RP11-6K23,1	0.475657		ENSG00000153130,17_SCOC	0.507231		ENSG00000133112,16_TPT1
ENSG00000151322,18_NPAS3	0.447515		ENSG00000244067,2_GSTA2	0.459079		ENSG00000234724,1_HDAC1P1	0.475436		ENSG00000260469,2_C15orf59-AS1	0.5072		ENSG00000153130,17_SCOC
ENSG00000151418,11_ATP6V1G3	0.447372		ENSG00000223006,1_RN7SKP137	0.459013		ENSG00000155052,14_CNTNAP5	0.474292		ENSG00000155052,14_CNTNAP5	0.506698		ENSG00000123091,4_RNF11
ENSG00000234567,1_RP1-283K11,2	0.447102		ENSG00000157470,11_FAM81A	0.458918		ENSG00000064225,12_ST3GAL6	0.473465		ENSG00000223006,1_RN7SKP137	0.506677		ENSG00000240666,2_MME-AS1
ENSG00000107537,13_PHYH	0.445129		ENSG00000203797,9_DDO	0.458725		ENSG00000106299,7_WASL	0.473146		ENSG00000255398,2_HCAR3	0.506501		ENSG00000146386,7_ABRACL
ENSG00000235162,8_C12orf75	0.44464		ENSG00000111275,12_ALDH2	0.457432		ENSG00000249601,2_LINC01187	0.472751		ENSG00000241316,6_SUCLG2-AS1	0.506345		ENSG00000010810,17_FYN
ENSG00000257429,1_RP11-272K23,3	0.444205		ENSG00000232021,6_LEF1-AS1	0.457254		ENSG00000254340,1_RP11-10A14,3	0.47153		ENSG00000114790,12_ARHGEF26	0.506332		ENSG00000260086,2_RP11-42I10,1
ENSG00000225064,1_LINC01802	0.444056		ENSG00000162877,12_PM20D1	0.457199		ENSG00000260177,1_RP4-536B24,3	0.471346		ENSG00000248635,1_RP11-1267H10,4	0.505901		ENSG00000184515,10_BEX5
ENSG00000244738,1_RP11-373E16,3	0.443337		ENSG00000198734,10_F5	0.456676		ENSG00000258847,1_CTD-2014B16,3	0.471346		ENSG00000112232,8_KHDRBS2	0.505314		ENSG00000162493,16_PDPN
ENSG00000133112,16_TPT1	0.443264		ENSG00000081248,10_CACNA1S	0.456669		ENSG00000244383,1_FAM3D-AS1	0.470536		ENSG00000106299,7_WASL	0.504187		ENSG00000064225,12_ST3GAL6
ENSG00000153130,17_SCOC	0.442572		ENSG00000277631,4_PGM5P3-AS1	0.455978		ENSG00000240666,2_MME-AS1	0.470471		ENSG00000275178,1_RP11-4B16,3	0.503934		ENSG00000250853,1_RNF138P1
ENSG00000123091,4_RNF11	0.442364		ENSG00000231210,2_LINC01510	0.455569		ENSG00000221844,2_DPP3P2	0.470274		ENSG00000014824,13_SLC30A9	0.503123		ENSG00000221870,2_TMEM257
ENSG00000240666,2_MME-AS1	0.44213		ENSG00000145088,8_EAF2	0.455561		ENSG00000196562,14_SULF2	0.469801		ENSG00000197943,9_PLCG2	0.502732		ENSG00000198692,9_EIF1AY
ENSG00000242808,7_SOX2-OT	0.441797		ENSG00000225064,1_LINC01802	0.455306		ENSG00000142449,12_FBN3	0.469573		ENSG00000254481,1_PTP4A2P2	0.502689		ENSG00000113073,14_SLC4A9
ENSG00000250934,1_RP11-71E19,1	0.441738		ENSG00000100079,6_LGALS2	0.454632		ENSG00000234558,1_API5P1	0.469517		ENSG00000172380,5_GNG12	0.502364		ENSG00000120949,14_TNFRSF8
ENSG00000146386,7_ABRACL	0.440655		ENSG00000155465,18_SLC7A7	0.454311		ENSG00000170743,16_SYT9	0.469284		ENSG00000244383,1_FAM3D-AS1	0.50191		ENSG00000100554,11_ATP6V1D
ENSG00000010810,17_FYN	0.439736		ENSG00000015413,9_DPEP1	0.453971		ENSG00000144227,4_NXPH2	0.468835		ENSG00000130700,6_GATA5	0.501858		ENSG00000154813,9_DPH3
ENSG00000260086,2_RP11-42I10,1	0.439422		ENSG00000169783,12_LINGO1	0.453578		ENSG00000274002,1_RP11-66N24,6	0.468744		ENSG00000168405,15_CMAHP	0.501772		ENSG00000226124,6_FTCDNL1
ENSG00000184515,10_BEX5	0.438725		ENSG00000238276,5_RP11-245J24,1	0.453232		ENSG00000260469,2_C15orf59-AS1	0.4681		ENSG00000148935,10_GAS2	0.501359		ENSG00000136371,10_MTHFS
ENSG00000162493,16_PDPN	0.438527		ENSG00000141198,14_TOM1L1	0.452854		ENSG00000069702,10_TGFBR3	0.46728		ENSG00000133055,8_MYBPH	0.501138		ENSG00000196562,14_SULF2
ENSG00000112335,14_SNX3	0.438332		ENSG00000171234,13_UGT2B7	0.452628		ENSG00000211689,7_TRGC1	0.467225		ENSG00000118271,9_TTR	0.500735		ENSG00000014824,13_SLC30A9
ENSG00000064225,12_ST3GAL6	0.438234		ENSG00000204370,9_SDHD	0.452471		ENSG00000237487,1_VN1R48P	0.466245		ENSG00000213963,6_AC074286,1	0.500379		ENSG00000170315,13_UBB
ENSG00000250853,1_RNF138P1	0.437037		ENSG00000162433,14_AK4	0.452367		ENSG00000248635,1_RP11-1267H10,4	0.465838		ENSG00000155906,16_RMND1	0.499368		ENSG00000137996,12_RTCA
ENSG00000221870,2_TMEM257	0.436954		ENSG00000165169,10_DYNLT3	0.452329		ENSG00000187135,7_VSTM2B	0.465664		ENSG00000240666,2_MME-AS1	0.499317		ENSG00000115944,14_COX7A2L
ENSG00000198692,9_EIF1AY	0.43695		ENSG00000241224,7_FLJ22763	0.451868		ENSG00000153130,17_SCOC	0.46548		ENSG00000211689,7_TRGC1	0.499031		ENSG00000204370,9_SDHD
ENSG00000113073,14_SLC4A9	0.43693		ENSG00000162817,6_C1orf115	0.451861		ENSG00000113318,9_MSH3	0.465034		ENSG00000164120,13_HPGD	0.498328		ENSG00000136159,3_NUDT15
ENSG00000120949,14_TNFRSF8	0.436532		ENSG00000076554,15_TPD52	0.451839		ENSG00000211883,1_TRAJ6	0.464037		ENSG00000240875,5_LINC00886	0.498287		ENSG00000140307,10_GTF2A2
ENSG00000100554,11_ATP6V1D	0.436407		ENSG00000164325,7_TMEM174	0.451524		ENSG00000260086,2_RP11-42I10,1	0.463723		ENSG00000171097,13_KYAT1	0.498064		ENSG00000067601,7_PMS2P4
ENSG00000154813,9_DPH3	0.43634		ENSG00000133055,8_MYBPH	0.451248		ENSG00000197713,14_RPE	0.463663		ENSG00000117525,13_F3	0.49702		ENSG00000147394,18_ZNF185
ENSG00000226124,6_FTCDNL1	0.435279		ENSG00000282408,1_RP3-335E1,1	0.451102		ENSG00000226124,6_FTCDNL1	0.463448		ENSG00000231312,6_AC007246,3	0.496722		ENSG00000188010,12_MORN2
ENSG00000136371,10_MTHFS	0.434086		ENSG00000279725,1_RP11-288A5,2	0.450802		ENSG00000206190,11_ATP10A	0.463335		ENSG00000226516,7_FAM138B	0.49614		ENSG00000172340,14_SUCLG2
ENSG00000196562,14_SULF2	0.433662		ENSG00000259710,1_NUTF2P6	0.450688		ENSG00000040731,10_CDH10	0.463267		ENSG00000157470,11_FAM81A	0.495572		ENSG00000256508,2_MRGPRF-AS1
ENSG00000014824,13_SLC30A9	0.433596		ENSG00000119711,12_ALDH6A1	0.45067		ENSG00000146386,7_ABRACL	0.463216		ENSG00000274002,1_RP11-66N24,6	0.495555		ENSG00000203756,7_TMEM244
ENSG00000170409,7_CTA-313A17,2	0.433449		ENSG00000232077,1_LINC01031	0.450641		ENSG00000115919,14_KYNU	0.462622		ENSG00000138411,10_HECW2	0.495522		ENSG00000237941,2_KCNQ1DN
ENSG00000170315,13_UBB	0.433149		ENSG00000250358,5_LINC02200	0.450242		ENSG00000253693,1_CTC-535M15,2	0.462028		ENSG00000124214,19_STAU1	0.493586		ENSG00000143851,15_PTPN7
ENSG00000137996,12_RTCA	0.432563		ENSG00000152944,8_MED21	0.450104		ENSG00000257951,2_RP11-554D14,4	0.461825		ENSG00000206190,11_ATP10A	0.493553		ENSG00000225548,5_LINC01980
ENSG00000115944,14_COX7A2L	0.432451		ENSG00000257429,1_RP11-272K23,3	0.449831		ENSG00000235366,2_LINC01055	0.46125		ENSG00000137710,14_RDX	0.492935		ENSG00000279725,1_RP11-288A5,2
ENSG00000204370,9_SDHD	0.431819		ENSG00000171759,9_PAH	0.449825		ENSG00000237460,2_LINC01661	0.461086		ENSG00000162980,16_ARL5A	0.491699		ENSG00000140905,10_GCSH
ENSG00000175768,12_TOMM5	0.431665		ENSG00000148584,14_A1CF	0.449744		ENSG00000111981,4_ULBP1	0.459987		ENSG00000078114,18_NEBL	0.491409		ENSG00000237637,1_FRY-AS1
ENSG00000214353,7_VAC14-AS1	0.431598		ENSG00000167754,12_KLK5	0.449023		ENSG00000178171,10_AMER3	0.459968		ENSG00000169783,12_LINGO1	0.491253		ENSG00000134248,13_LAMTOR5
ENSG00000136159,3_NUDT15	0.431294		ENSG00000179761,11_PIPOX	0.448927		ENSG00000228401,4_HSPC324	0.458705		ENSG00000172264,16_MACROD2	0.490992		ENSG00000260078,3_RP11-44F14,1
ENSG00000223941,5_LINC01014	0.431263		ENSG00000237281,1_CATIP-AS2	0.448831		ENSG00000223006,1_RN7SKP137	0.458682		ENSG00000146021,14_KLHL3	0.490375		ENSG00000224837,1_GCSHP5
ENSG00000140307,10_GTF2A2	0.430631		ENSG00000162391,11_FAM151A	0.448818		ENSG00000283162,1_RP11-403F21,4	0.458385		ENSG00000143742,12_SRP9	0.490203		ENSG00000007174,17_DNAH9
ENSG00000067601,7_PMS2P4	0.430493		ENSG00000211689,7_TRGC1	0.448809		ENSG00000215477,2_RCN1P1	0.458163		ENSG00000256797,1_KLRF2	0.488271		ENSG00000120509,10_PDZD11
ENSG00000147394,18_ZNF185	0.430002		ENSG00000107295,9_SH3GL2	0.448608		ENSG00000250329,1_KDELC1P1	0.458148		ENSG00000120949,14_TNFRSF8	0.488033		ENSG00000203797,9_DDO
ENSG00000188010,12_MORN2	0.429491		ENSG00000136872,17_ALDOB	0.448586		ENSG00000227028,6_SLC8A1-AS1	0.457871		ENSG00000283162,1_RP11-403F21,4	0.487802		ENSG00000198838,13_RYR3
ENSG00000172340,14_SUCLG2	0.42935		ENSG00000233534,1_RP1-38C16,2	0.448537		ENSG00000104205,12_SGK3	0.457812		ENSG00000219545,11_UMAD1	0.486335		ENSG00000231533,1_RP1-232L24,3
ENSG00000256508,2_MRGPRF-AS1	0.429055		ENSG00000165799,4_RNASE7	0.4484		ENSG00000118271,9_TTR	0.456858		ENSG00000115919,14_KYNU	0.48608		ENSG00000269978,1_RP11-338N10,3
ENSG00000203756,7_TMEM244	0.428272		ENSG00000100053,9_CRYBB3	0.448295		ENSG00000176171,11_BNIP3	0.45639		ENSG00000272234,1_CTD-2325A15,5	0.485473		ENSG00000232021,6_LEF1-AS1
ENSG00000237941,2_KCNQ1DN	0.427788		ENSG00000112232,8_KHDRBS2	0.448189		ENSG00000113073,14_SLC4A9	0.455856		ENSG00000144227,4_NXPH2	0.4854		ENSG00000106780,8_MEGF9
ENSG00000143851,15_PTPN7	0.427634		ENSG00000146386,7_ABRACL	0.448183		ENSG00000130700,6_GATA5	0.455546		ENSG00000250722,5_SELENOP	0.485399		ENSG00000147471,11_PROSC
ENSG00000225548,5_LINC01980	0.427211		ENSG00000215246,5_RP11-43F13,3	0.448003		ENSG00000275178,1_RP11-4B16,3	0.455221		ENSG00000100380,13_ST13	0.48515		ENSG00000137960,5_GIPC2
ENSG00000279725,1_RP11-288A5,2	0.427133		ENSG00000172340,14_SUCLG2	0.447915		ENSG00000229382,1_BX322557,13	0.454741		ENSG00000236283,4_AC013463,2	0.484111		ENSG00000248635,1_RP11-1267H10,4
ENSG00000140905,10_GCSH	0.426436		ENSG00000237637,1_FRY-AS1	0.447393		ENSG00000254481,1_PTP4A2P2	0.454373		ENSG00000067601,7_PMS2P4	0.484107		ENSG00000187446,11_CHP1
ENSG00000237637,1_FRY-AS1	0.426432		ENSG00000122194,18_PLG	0.447009		ENSG00000246877,1_DNM1P35	0.453988		ENSG00000143851,15_PTPN7	0.48395		ENSG00000163815,5_CLEC3B
ENSG00000134248,13_LAMTOR5	0.426252		ENSG00000252546,1_RNA5SP466	0.446979		ENSG00000066855,15_MTFR1	0.453915		ENSG00000198838,13_RYR3	0.483945		ENSG00000232077,1_LINC01031
ENSG00000260078,3_RP11-44F14,1	0.426009		ENSG00000257894,2_RP1-78O14,1	0.446473		ENSG00000257005,1_RP11-972L6,2	0.4539		ENSG00000259950,1_RP11-170L3,4	0.483436		ENSG00000203307,2_RP11-375H19,2
ENSG00000172264,16_MACROD2	0.425313		ENSG00000112715,21_VEGFA	0.446071		ENSG00000202047,1_RNA5SP324	0.453457		ENSG00000237941,2_KCNQ1DN	0.483327		ENSG00000261229,6_RP11-38G5,4
ENSG00000224837,1_GCSHP5	0.425057		ENSG00000183032,11_SLC25A21	0.4459		ENSG00000258997,1_NF1P2	0.453454		ENSG00000134020,7_PEBP4	0.482992		ENSG00000180777,13_ANKRD30B
ENSG00000007174,17_DNAH9	0.424796		ENSG00000114790,12_ARHGEF26	0.445223		ENSG00000229657,2_RP11-494K3,2	0.453181		ENSG00000174032,16_SLC25A30	0.482866		ENSG00000249948,6_GBA3
ENSG00000120509,10_PDZD11	0.423856		ENSG00000240935,6_PLGLA	0.44508		ENSG00000240694,8_PNMA2	0.453153		ENSG00000102048,15_ASB9	0.482586		ENSG00000074410,13_CA12
ENSG00000180730,4_SHISA2	0.423661		ENSG00000130700,6_GATA5	0.445059		ENSG00000283108,1_CTC-325H20,8	0.453152		ENSG00000225546,5_LVCAT5	0.481904		ENSG00000090776,5_EFNB1
ENSG00000203797,9_DDO	0.423528		ENSG00000198756,10_COLGALT2	0.444983		ENSG00000157470,11_FAM81A	0.452804		ENSG00000234488,1_AC096664,1	0.481452		ENSG00000147614,3_ATP6V0D2
ENSG00000198838,13_RYR3	0.42348		ENSG00000267175,5_RP11-879F14,1	0.444839		ENSG00000258489,3_RP11-398J10,2	0.452529		ENSG00000182782,7_HCAR2	0.480649		ENSG00000262714,1_RP11-44F14,8
ENSG00000231533,1_RP1-232L24,3	0.42342		ENSG00000231943,7_PGM5P4-AS1	0.444784		ENSG00000014824,13_SLC30A9	0.452502		ENSG00000150938,9_CRIM1	0.479635		ENSG00000100380,13_ST13
ENSG00000269978,1_RP11-338N10,3	0.423314		ENSG00000150275,17_PCDH15	0.444762		ENSG00000158816,15_VWA5B1	0.45243		ENSG00000197006,13_METTL9	0.479593		ENSG00000276240,1_OR4E1
ENSG00000232021,6_LEF1-AS1	0.42307		ENSG00000229051,1_LINC01788	0.444676		ENSG00000134020,7_PEBP4	0.451986		ENSG00000227028,6_SLC8A1-AS1	0.479574		ENSG00000134049,5_IER3IP1
ENSG00000106780,8_MEGF9	0.422205		ENSG00000111049,3_MYF5	0.444398		ENSG00000231417,2_IRX1P1	0.451561		ENSG00000238755,3_LINC02006	0.479416		ENSG00000231943,7_PGM5P4-AS1
ENSG00000184261,4_KCNK12	0.4215		ENSG00000137714,2_FDX1	0.444336		ENSG00000256643,1_CRAT8	0.45153		ENSG00000146386,7_ABRACL	0.479246		ENSG00000249601,2_LINC01187
ENSG00000147471,11_PROSC	0.421463		ENSG00000256508,2_MRGPRF-AS1	0.443933		ENSG00000169783,12_LINGO1	0.451235		ENSG00000066855,15_MTFR1	0.479058		ENSG00000129235,10_TXNDC17
ENSG00000137960,5_GIPC2	0.420447		ENSG00000198692,9_EIF1AY	0.443673		ENSG00000164466,12_SFXN1	0.451031		ENSG00000262714,1_RP11-44F14,8	0.478676		ENSG00000142449,12_FBN3
ENSG00000241641,1_RPS23P6	0.420295		ENSG00000082146,12_STRADB	0.4433		ENSG00000237424,1_FOXD2-AS1	0.450529		ENSG00000123091,4_RNF11	0.478177		ENSG00000143612,19_C1orf43
ENSG00000248635,1_RP11-1267H10,4	0.419995		ENSG00000166347,18_CYB5A	0.442913		ENSG00000123106,10_CCDC91	0.450343		ENSG00000251557,2_HNRNPKP3	0.478079		ENSG00000234753,5_FOXP4-AS1
ENSG00000088986,10_DYNLL1	0.419913		ENSG00000111269,2_CREBL2	0.442805		ENSG00000249948,6_GBA3	0.450301		ENSG00000112394,16_SLC16A10	0.477787		ENSG00000111269,2_CREBL2
ENSG00000187446,11_CHP1	0.419618		ENSG00000134612,11_FOLH1B	0.442753		ENSG00000237941,2_KCNQ1DN	0.450193		ENSG00000124767,6_GLO1	0.477384		ENSG00000040731,10_CDH10
ENSG00000163815,5_CLEC3B	0.419611		ENSG00000102897,9_LYRM1	0.442539		ENSG00000111049,3_MYF5	0.450056		ENSG00000147614,3_ATP6V0D2	0.477085		ENSG00000164764,10_SBSPON
ENSG00000163170,11_BOLA3	0.418756		ENSG00000111424,10_VDR	0.44224		ENSG00000255253,1_RP11-303G3,9	0.449984		ENSG00000267750,5_RUNDC3A-AS1	0.476965		ENSG00000230806,1_SRGAP2-AS1
ENSG00000232077,1_LINC01031	0.418644		ENSG00000092068,19_SLC7A8	0.442136		ENSG00000237637,1_FRY-AS1	0.44994		ENSG00000260177,1_RP4-536B24,3	0.476811		ENSG00000137364,4_TPMT
ENSG00000203307,2_RP11-375H19,2	0.418559		ENSG00000215110,7_UGT2B25P	0.442132		ENSG00000284418,1_RP11-370B11,4	0.44934		ENSG00000237487,1_VN1R48P	0.476805		ENSG00000155959,10_VBP1
ENSG00000261229,6_RP11-38G5,4	0.418358		ENSG00000188010,12_MORN2	0.441897		ENSG00000185737,12_NRG3	0.449281		ENSG00000175894,14_TSPEAR	0.476641		ENSG00000155906,16_RMND1
ENSG00000180777,13_ANKRD30B	0.418299		ENSG00000102048,15_ASB9	0.441604		ENSG00000155906,16_RMND1	0.449114		ENSG00000146151,12_HMGCLL1	0.476527		ENSG00000163171,7_CDC42EP3
ENSG00000249948,6_GBA3	0.418203		ENSG00000178796,12_RIIAD1	0.441485		ENSG00000117525,13_F3	0.449051		ENSG00000162817,6_C1orf115	0.476076		ENSG00000250317,8_SMIM20
ENSG00000074410,13_CA12	0.41815		ENSG00000197408,8_CYP2B6	0.441416		ENSG00000233355,6_CHRM3-AS2	0.448879		ENSG00000124313,13_IQSEC2	0.475668		ENSG00000241852,9_C8orf58
ENSG00000090776,5_EFNB1	0.417952		ENSG00000196369,10_SRGAP2B	0.440917		ENSG00000112335,14_SNX3	0.44858		ENSG00000185737,12_NRG3	0.475634		ENSG00000148584,14_A1CF
ENSG00000147614,3_ATP6V0D2	0.417851		ENSG00000150656,14_CNDP1	0.440898		ENSG00000198087,7_CD2AP	0.448278		ENSG00000162441,11_LZIC	0.475363		ENSG00000171723,15_GPHN
ENSG00000262714,1_RP11-44F14,8	0.417623		ENSG00000198721,12_ECI2	0.440765		ENSG00000229104,1_YY1P2	0.447806		ENSG00000241211,1_IQCJ-SCHIP1-AS1	0.474636		ENSG00000237487,1_VN1R48P
ENSG00000100380,13_ST13	0.417477		ENSG00000226516,7_FAM138B	0.440197		ENSG00000175329,12_ISX	0.447731		ENSG00000198087,7_CD2AP	0.474398		ENSG00000140374,15_ETFA
ENSG00000276240,1_OR4E1	0.417383		ENSG00000014824,13_SLC30A9	0.440105		ENSG00000227400,2_AC012501,2	0.447019		ENSG00000148700,14_ADD3	0.4743		ENSG00000158104,11_HPD
ENSG00000265125,5_RP11-31I22,3	0.416816		ENSG00000260177,1_RP4-536B24,3	0.439972		ENSG00000224865,7_AC009518,4	0.446288		ENSG00000256050,2_RP11-982M15,6	0.47427		ENSG00000163631,16_ALB
ENSG00000134049,5_IER3IP1	0.416624		ENSG00000236472,1_AC002401,1	0.439947		ENSG00000137960,5_GIPC2	0.445977		ENSG00000156103,15_MMP16	0.47417		ENSG00000106299,7_WASL
ENSG00000231943,7_PGM5P4-AS1	0.416143		ENSG00000091583,10_APOH	0.439739		ENSG00000256249,1_RP11-324E6,6	0.445949		ENSG00000241472,6_PTPRG-AS1	0.474146		ENSG00000197006,13_METTL9
ENSG00000249601,2_LINC01187	0.416112		ENSG00000144227,4_NXPH2	0.439733		ENSG00000123091,4_RNF11	0.445932		ENSG00000164466,12_SFXN1	0.474107		ENSG00000163577,7_EIF5A2
ENSG00000129235,10_TXNDC17	0.415818		ENSG00000197943,9_PLCG2	0.439487		ENSG00000267585,1_RP11-115P21,1	0.445641		ENSG00000099957,16_P2RX6	0.473911		ENSG00000129007,14_CALML4
ENSG00000142449,12_FBN3	0.415028		ENSG00000223969,5_AC002456,2	0.439356		ENSG00000099957,16_P2RX6	0.445581		ENSG00000100568,10_VTI1B	0.473876		ENSG00000064652,10_SNX24
ENSG00000143612,19_C1orf43	0.414942		ENSG00000227869,1_RP11-807H17,1	0.439321		ENSG00000206888,1_RNU6-48P	0.445538		ENSG00000083123,14_BCKDHB	0.473812		ENSG00000139445,17_FOXN4
ENSG00000234753,5_FOXP4-AS1	0.414936		ENSG00000164237,8_CMBL	0.438998		ENSG00000197006,13_METTL9	0.445138		ENSG00000125266,6_EFNB2	0.472024		ENSG00000229941,5_AC012499,1
ENSG00000111269,2_CREBL2	0.414745		ENSG00000256969,1_RP11-320N7,2	0.438789		ENSG00000272855,1_RP5-1102E8,3	0.445057		ENSG00000232021,6_LEF1-AS1	0.471986		ENSG00000106070,17_GRB10
ENSG00000040731,10_CDH10	0.414478		ENSG00000009765,14_IYD	0.438772		ENSG00000237631,2_RP11-72B4,2	0.444834		ENSG00000237424,1_FOXD2-AS1	0.471715		ENSG00000100568,10_VTI1B
ENSG00000164764,10_SBSPON	0.414096		ENSG00000178033,5_FAM26E	0.438703		ENSG00000250853,1_RNF138P1	0.444647		ENSG00000132677,12_RHBG	0.47166		ENSG00000260177,1_RP4-536B24,3
ENSG00000230806,1_SRGAP2-AS1	0.413816		ENSG00000255277,3_ABCC6P2	0.438513		ENSG00000254610,2_RP5-903G2,2	0.444279		ENSG00000257951,2_RP11-554D14,4	0.471581		ENSG00000123106,10_CCDC91
ENSG00000137364,4_TPMT	0.41378		ENSG00000233070,1_ZFY-AS1	0.438215		ENSG00000273664,1_RP11-2N1,3	0.444094		ENSG00000211883,1_TRAJ6	0.471395		ENSG00000132541,10_RIDA
ENSG00000155959,10_VBP1	0.413777		ENSG00000137561,4_TTPA	0.437642		ENSG00000067601,7_PMS2P4	0.44373		ENSG00000113742,12_CPEB4	0.471394		ENSG00000228044,2_RP4-781K5,4
ENSG00000155906,16_RMND1	0.413751		ENSG00000147647,12_DPYS	0.437469		ENSG00000172159,15_FRMD3	0.443463		ENSG00000154447,14_SH3RF1	0.471183		ENSG00000137714,2_FDX1
ENSG00000257845,1_RP11-626P14,1	0.413547		ENSG00000237460,2_LINC01661	0.437181		ENSG00000124214,19_STAU1	0.443253		ENSG00000037280,15_FLT4	0.471036		ENSG00000144227,4_NXPH2
ENSG00000163171,7_CDC42EP3	0.412873		ENSG00000145781,8_COMMD10	0.43704		ENSG00000147394,18_ZNF185	0.44318		ENSG00000237460,2_LINC01661	0.470928		ENSG00000265533,1_RP11-638L3,1
ENSG00000250317,8_SMIM20	0.412054		ENSG00000104205,12_SGK3	0.437012		ENSG00000172264,16_MACROD2	0.442444		ENSG00000257398,6_RP11-554D14,6	0.470861		ENSG00000262075,3_DKFZP434A062
ENSG00000241852,9_C8orf58	0.412004		ENSG00000010932,16_FMO1	0.437001		ENSG00000073803,13_MAP3K13	0.442092		ENSG00000240253,5_FAR2P3	0.470694		ENSG00000183111,11_ARHGEF37
ENSG00000148584,14_A1CF	0.411703		ENSG00000129235,10_TXNDC17	0.436974		ENSG00000248693,1_LINC02100	0.441888		ENSG00000129007,14_CALML4	0.470611		ENSG00000219545,11_UMAD1
ENSG00000171723,15_GPHN	0.411489		ENSG00000120256,9_LRP11	0.436317		ENSG00000254115,1_RP11-386D6,1	0.441858		ENSG00000126016,15_AMOT	0.47047		ENSG00000225546,5_LVCAT5
ENSG00000237487,1_VN1R48P	0.410599		ENSG00000213390,10_ARHGAP19	0.436271		ENSG00000279796,1_RP11-317F20,3	0.44123		ENSG00000267809,1_NDUFV2P1	0.469921		ENSG00000109684,14_CLNK
ENSG00000140374,15_ETFA	0.410239		ENSG00000112530,11_PACRG	0.435787		ENSG00000234488,1_AC096664,1	0.440876		ENSG00000152332,15_UHMK1	0.469919		ENSG00000172594,12_SMPDL3A
ENSG00000158104,11_HPD	0.409945		ENSG00000213963,6_AC074286,1	0.434955		ENSG00000213174,3_RP11-373E16,1	0.440874		ENSG00000103647,12_CORO2B	0.469533		ENSG00000260411,4_RP11-420N3,2
ENSG00000256797,1_KLRF2	0.409819		ENSG00000149124,10_GLYAT	0.434875		ENSG00000222714,1_RN7SKP38	0.440774		ENSG00000183032,11_SLC25A21	0.469268		ENSG00000205707,10_ETFRF1
ENSG00000163631,16_ALB	0.409716		ENSG00000153976,2_HS3ST3A1	0.434861		ENSG00000234753,5_FOXP4-AS1	0.440712		ENSG00000250415,1_CTC-461F20,1	0.469152		ENSG00000204103,3_MAFB
ENSG00000106299,7_WASL	0.409521		ENSG00000170819,4_BFSP2	0.434797		ENSG00000185088,13_RPS27L	0.44064		ENSG00000108984,13_MAP2K6	0.469037		ENSG00000169019,10_COMMD8
ENSG00000197006,13_METTL9	0.409504		ENSG00000178171,10_AMER3	0.434792		ENSG00000137672,12_TRPC6	0.440095		ENSG00000229104,1_YY1P2	0.468954		ENSG00000182247,9_UBE2E2
ENSG00000173915,14_USMG5	0.409108		ENSG00000163531,15_NFASC	0.434545		ENSG00000037280,15_FLT4	0.439987		ENSG00000170743,16_SYT9	0.468898		ENSG00000136003,15_ISCU
ENSG00000163577,7_EIF5A2	0.409096		ENSG00000112304,10_ACOT13	0.434407		ENSG00000221634,1_MIR1276	0.439857		ENSG00000109182,11_CWH43	0.468869		ENSG00000104267,9_CA2
ENSG00000129007,14_CALML4	0.408856		ENSG00000234753,5_FOXP4-AS1	0.434169		ENSG00000282798,1_LLNLR-222A1,1	0.439613		ENSG00000270839,1_CTC-571O20,1	0.46883		ENSG00000104205,12_SGK3
ENSG00000273710,1_Metazoa_SRP	0.40857		ENSG00000186868,15_MAPT	0.433726		ENSG00000224854,3_CDKN2A-AS1	0.4394		ENSG00000279433,1_RP11-4B16,1	0.468751		ENSG00000073803,13_MAP3K13
ENSG00000064652,10_SNX24	0.40819		ENSG00000086991,12_NOX4	0.433159		ENSG00000273677,1_WT1-AS_2	0.439001		ENSG00000163815,5_CLEC3B	0.468716		ENSG00000165678,20_GHITM
ENSG00000282221,1_RP11-27G14,4	0.408024		ENSG00000163577,7_EIF5A2	0.432614		ENSG00000225730,1_RP3-365O12,2	0.438657		ENSG00000103460,16_TOX3	0.468257		ENSG00000255398,2_HCAR3
ENSG00000139445,17_FOXN4	0.407507		ENSG00000127884,4_ECHS1	0.432551		ENSG00000262714,1_RP11-44F14,8	0.438436		ENSG00000283108,1_CTC-325H20,8	0.468214		ENSG00000225706,1_PTPRD-AS1
ENSG00000229941,5_AC012499,1	0.40653		ENSG00000142484,6_TM4SF5	0.432313		ENSG00000102048,15_ASB9	0.438343		ENSG00000089050,15_RBBP9	0.467632		ENSG00000112530,11_PACRG
ENSG00000106070,17_GRB10	0.406236		ENSG00000101323,4_HAO1	0.432132		ENSG00000103647,12_CORO2B	0.437543		ENSG00000137960,5_GIPC2	0.467247		ENSG00000246640,1_RP11-1094H24,4
ENSG00000185010,13_F8	0.406065		ENSG00000254115,1_RP11-386D6,1	0.432096		ENSG00000100380,13_ST13	0.437511		ENSG00000163577,7_EIF5A2	0.467138		ENSG00000204929,12_AC074391,1
ENSG00000100568,10_VTI1B	0.405785		ENSG00000120949,14_TNFRSF8	0.43186		ENSG00000257913,2_RP11-386G11,5	0.437457		ENSG00000227869,1_RP11-807H17,1	0.466419		ENSG00000164309,14_CMYA5
ENSG00000260177,1_RP4-536B24,3	0.405709		ENSG00000091137,11_SLC26A4	0.431796		ENSG00000164120,13_HPGD	0.43708		ENSG00000185088,13_RPS27L	0.466196		ENSG00000270839,1_CTC-571O20,1
ENSG00000267325,1_LINC01415	0.405546		ENSG00000070808,15_CAMK2A	0.431756		ENSG00000143742,12_SRP9	0.437054		ENSG00000257923,9_CUX1	0.466079		ENSG00000166228,8_PCBD1
ENSG00000123106,10_CCDC91	0.404724		ENSG00000158560,14_DYNC1I1	0.431671		ENSG00000162817,6_C1orf115	0.437047		ENSG00000119446,13_RBM18	0.465798		ENSG00000284418,1_RP11-370B11,4
ENSG00000132541,10_RIDA	0.404721		ENSG00000132677,12_RHBG	0.431631		ENSG00000172594,12_SMPDL3A	0.436307		ENSG00000234558,1_API5P1	0.465707		ENSG00000177556,11_ATOX1
ENSG00000228044,2_RP4-781K5,4	0.404695		ENSG00000183098,10_GPC6	0.431302		ENSG00000228539,1_RP11-526K17,2	0.43627		ENSG00000184515,10_BEX5	0.465706		ENSG00000116039,11_ATP6V1B1
ENSG00000087074,7_PPP1R15A	0.404587		ENSG00000151690,14_MFSD6	0.430903		ENSG00000172340,14_SUCLG2	0.436264		ENSG00000112541,13_PDE10A	0.465704		ENSG00000147400,8_CETN2
ENSG00000137714,2_FDX1	0.404453		ENSG00000260440,2_LINC01544	0.430821		ENSG00000256568,1_RP11-800A3,3	0.436171		ENSG00000234753,5_FOXP4-AS1	0.465698		ENSG00000111275,12_ALDH2
ENSG00000223751,1_AC116609,2	0.404429		ENSG00000108176,14_DNAJC12	0.430677		ENSG00000232021,6_LEF1-AS1	0.436044		ENSG00000134049,5_IER3IP1	0.465409		ENSG00000267287,1_RP11-567M16,1
ENSG00000144227,4_NXPH2	0.404133		ENSG00000164309,14_CMYA5	0.430431		ENSG00000227869,1_RP11-807H17,1	0.435965		ENSG00000238276,5_RP11-245J24,1	0.465406		ENSG00000223542,1_RP1-283K11,3
ENSG00000115541,10_HSPE1	0.403665		ENSG00000132855,4_ANGPTL3	0.430276		ENSG00000254560,5_BBOX1-AS1	0.435741		ENSG00000269978,1_RP11-338N10,3	0.46534		ENSG00000267175,5_RP11-879F14,1
ENSG00000265533,1_RP11-638L3,1	0.403518		ENSG00000175600,15_SUGCT	0.429223		ENSG00000175894,14_TSPEAR	0.435608		ENSG00000215477,2_RCN1P1	0.465132		ENSG00000111802,13_TDP2
ENSG00000262075,3_DKFZP434A062	0.403349		ENSG00000253457,2_SMIM18	0.428912		ENSG00000075651,15_PLD1	0.435122		ENSG00000146411,5_SLC2A12	0.465126		ENSG00000148672,8_GLUD1
ENSG00000210196,2_MT-TP	0.403153		ENSG00000182919,14_C11orf54	0.428467		ENSG00000267287,1_RP11-567M16,1	0.43434		ENSG00000228044,2_RP4-781K5,4	0.465081		ENSG00000242598,1_MED28P8
ENSG00000183111,11_ARHGEF37	0.403003		ENSG00000270997,1_RP11-703P11,1	0.428354		ENSG00000251557,2_HNRNPKP3	0.434053		ENSG00000226124,6_FTCDNL1	0.464571		ENSG00000127884,4_ECHS1
ENSG00000163541,11_SUCLG1	0.402951		ENSG00000087299,11_L2HGDH	0.428203		ENSG00000129007,14_CALML4	0.433286		ENSG00000115425,13_PECR	0.46456		ENSG00000204978,2_ERICH4
ENSG00000219545,11_UMAD1	0.402946		ENSG00000163915,7_IGF2BP2-AS1	0.428112		ENSG00000102897,9_LYRM1	0.433264		ENSG00000076770,14_MBNL3	0.464494		ENSG00000232131,1_NCOA7-AS1
ENSG00000125534,9_PPDPF	0.402944		ENSG00000013293,5_SLC7A14	0.428035		ENSG00000225243,5_RP1-127D3,4	0.43303		ENSG00000235366,2_LINC01055	0.464446		ENSG00000183287,13_CCBE1
ENSG00000225546,5_LVCAT5	0.402679		ENSG00000100889,11_PCK2	0.427735		ENSG00000207361,1_RNU6-178P	0.4328		ENSG00000259120,2_SMIM6	0.464425		ENSG00000124333,15_VAMP7
ENSG00000109684,14_CLNK	0.40267		ENSG00000278484,1_RP11-95I16,6	0.42767		ENSG00000279513,1_RP4-675C20,4	0.432588		ENSG00000156976,16_EIF4A2	0.464063		ENSG00000117525,13_F3
ENSG00000172594,12_SMPDL3A	0.402628		ENSG00000101938,14_CHRDL1	0.427642		ENSG00000259527,2_LINC00052	0.432521		ENSG00000246640,1_RP11-1094H24,4	0.463986		ENSG00000162817,6_C1orf115
ENSG00000260411,4_RP11-420N3,2	0.402624		ENSG00000149269,9_PAK1	0.427512		ENSG00000219545,11_UMAD1	0.432332		ENSG00000154263,17_ABCA10	0.463972		ENSG00000114405,10_C3orf14
ENSG00000205707,10_ETFRF1	0.402513		ENSG00000140374,15_ETFA	0.427146		ENSG00000241472,6_PTPRG-AS1	0.432037		ENSG00000172935,8_MRGPRF	0.463809		ENSG00000112232,8_KHDRBS2
ENSG00000204103,3_MAFB	0.402352		ENSG00000281769,1_LINC01230	0.427036		ENSG00000150938,9_CRIM1	0.431422		ENSG00000265222,1_RP11-466A19,8	0.46361		ENSG00000139344,7_AMDHD1
ENSG00000171174,13_RBKS	0.40188		ENSG00000280027,1_RP11-44F14,10	0.426996		ENSG00000178184,15_PARD6G	0.431188		ENSG00000164494,11_PDSS2	0.463373		ENSG00000124767,6_GLO1
ENSG00000169019,10_COMMD8	0.401878		ENSG00000108379,9_WNT3	0.426904		ENSG00000246640,1_RP11-1094H24,4	0.430934		ENSG00000170315,13_UBB	0.462882		ENSG00000170860,3_LSM3
ENSG00000182247,9_UBE2E2	0.401877		ENSG00000277268,1_RP11-445F12,1	0.425674		ENSG00000259120,2_SMIM6	0.4305		ENSG00000158560,14_DYNC1I1	0.462694		ENSG00000213963,6_AC074286,1
ENSG00000136003,15_ISCU	0.401403		ENSG00000183888,4_C1orf64	0.425578		ENSG00000253698,1_RP11-1259L22,1	0.430363		ENSG00000278484,1_RP11-95I16,6	0.462441		ENSG00000138777,19_PPA2
ENSG00000254340,1_RP11-10A14,3	0.401398		ENSG00000240875,5_LINC00886	0.425478		ENSG00000278746,1_RN7SL660P	0.430145		ENSG00000249948,6_GBA3	0.462295		ENSG00000185414,19_MRPL30
ENSG00000104267,9_CA2	0.400948		ENSG00000197006,13_METTL9	0.425264		ENSG00000233635,2_AC037445,1	0.43001		ENSG00000128989,10_ARPP19	0.462077		ENSG00000124214,19_STAU1
ENSG00000104205,12_SGK3	0.400682		ENSG00000255255,1_PPP1R1AP1	0.424952		ENSG00000162980,16_ARL5A	0.4298		ENSG00000143369,14_ECM1	0.461949		ENSG00000111049,3_MYF5
ENSG00000282408,1_RP3-335E1,1	0.400568		ENSG00000165828,14_PRAP1	0.424125		ENSG00000133112,16_TPT1	0.429776		ENSG00000172594,12_SMPDL3A	0.461335		ENSG00000205544,3_TMEM256
ENSG00000073803,13_MAP3K13	0.400438		ENSG00000226939,1_AC062021,1	0.424089		ENSG00000204272,12_NBDY	0.429356		ENSG00000152154,10_TMEM178A	0.461317		ENSG00000139194,7_RBP5
ENSG00000165678,20_GHITM	0.40012		ENSG00000214128,10_TMEM213	0.424034		ENSG00000184515,10_BEX5	0.429239		ENSG00000163412,12_EIF4E3	0.461126		ENSG00000183032,11_SLC25A21
ENSG00000172172,7_MRPL13	0.399757		ENSG00000067601,7_PMS2P4	0.42402		ENSG00000260089,2_ADAM3B	0.429138		ENSG00000185414,19_MRPL30	0.461098		ENSG00000108176,14_DNAJC12
ENSG00000255398,2_HCAR3	0.399648		ENSG00000155906,16_RMND1	0.423943		ENSG00000198574,5_SH2D1B	0.428835		ENSG00000139144,9_PIK3C2G	0.46089		ENSG00000211689,7_TRGC1
ENSG00000225706,1_PTPRD-AS1	0.39954		ENSG00000168405,15_CMAHP	0.423675		ENSG00000252908,1_RNU6-1003P	0.428029		ENSG00000215218,3_UBE2QL1	0.460877		ENSG00000099957,16_P2RX6
ENSG00000112530,11_PACRG	0.399418		ENSG00000187791,12_FAM205C	0.423537		ENSG00000279433,1_RP11-4B16,1	0.427933		ENSG00000204272,12_NBDY	0.460719		ENSG00000166510,13_CCDC68
ENSG00000246640,1_RP11-1094H24,4	0.399403		ENSG00000135549,14_PKIB	0.423182		ENSG00000137364,4_TPMT	0.427711		ENSG00000135932,10_CAB39	0.460247		ENSG00000178796,12_RIIAD1
ENSG00000204929,12_AC074391,1	0.399274		ENSG00000123119,11_NECAB1	0.423168		ENSG00000269978,1_RP11-338N10,3	0.427701		ENSG00000106070,17_GRB10	0.460084		ENSG00000102048,15_ASB9
ENSG00000164309,14_CMYA5	0.398969		ENSG00000258700,5_LINC00871	0.423079		ENSG00000112541,13_PDE10A	0.427175		ENSG00000131171,12_SH3BGRL	0.459976		ENSG00000116030,16_SUMO1
ENSG00000270839,1_CTC-571O20,1	0.398695		ENSG00000282221,1_RP11-27G14,4	0.422972		ENSG00000278863,1_RP11-567L7,3	0.426904		ENSG00000150540,13_HNMT	0.459889		ENSG00000262406,2_MMP12
ENSG00000166228,8_PCBD1	0.398687		ENSG00000133110,14_POSTN	0.422911		ENSG00000156103,15_MMP16	0.426798		ENSG00000234567,1_RP1-283K11,2	0.459843		ENSG00000266921,1_RP11-15A1,7
ENSG00000128989,10_ARPP19	0.39865		ENSG00000277893,1_SRD5A2	0.42287		ENSG00000249850,1_KRT18P31	0.426709		ENSG00000137364,4_TPMT	0.459842		ENSG00000197943,9_PLCG2
ENSG00000103647,12_CORO2B	0.39851		ENSG00000160862,12_AZGP1	0.422636		ENSG00000241852,9_C8orf58	0.426636		ENSG00000064652,10_SNX24	0.459661		ENSG00000253636,1_RP11-531A24,5
ENSG00000260440,2_LINC01544	0.398112		ENSG00000261622,1_RP11-484P15,1	0.422633		ENSG00000147614,3_ATP6V0D2	0.426508		ENSG00000116039,11_ATP6V1B1	0.45962		ENSG00000164494,11_PDSS2
ENSG00000284418,1_RP11-370B11,4	0.398041		ENSG00000129151,8_BBOX1	0.422468		ENSG00000279175,1_CTA-414D7,1	0.426329		ENSG00000225254,2_ARMC8P1	0.459591		ENSG00000263563,5_UBBP4
ENSG00000163069,12_SGCB	0.397817		ENSG00000170315,13_UBB	0.422417		ENSG00000184735,6_DDX53	0.425917		ENSG00000232934,7_RP11-324O2,3	0.459426		ENSG00000231535,5_LINC00278
ENSG00000177556,11_ATOX1	0.397669		ENSG00000267809,1_NDUFV2P1	0.422331		ENSG00000163577,7_EIF5A2	0.425857		ENSG00000196083,9_IL1RAP	0.458961		ENSG00000160808,9_MYL3
ENSG00000116039,11_ATP6V1B1	0.39764		ENSG00000162814,10_SPATA17	0.422255		ENSG00000120949,14_TNFRSF8	0.42567		ENSG00000104267,9_CA2	0.458867		ENSG00000249378,5_LINC01060
ENSG00000231233,1_CFAP58-AS1	0.397494		ENSG00000114204,14_SERPINI2	0.422231		ENSG00000164494,11_PDSS2	0.425611		ENSG00000124333,15_VAMP7	0.457512		ENSG00000136872,17_ALDOB
ENSG00000147400,8_CETN2	0.397471		ENSG00000182327,7_GLTPD2	0.422065		ENSG00000197358,9_BNIP3P1	0.424761		ENSG00000260078,3_RP11-44F14,1	0.457462		ENSG00000136521,12_NDUFB5
ENSG00000155622,6_XAGE2	0.397188		ENSG00000228598,1_MACC1-AS1	0.422031		ENSG00000262406,2_MMP12	0.424751		ENSG00000159915,12_ZNF233	0.457407		ENSG00000013293,5_SLC7A14
ENSG00000120727,12_PAIP2	0.396833		ENSG00000274002,1_RP11-66N24,6	0.421874		ENSG00000199933,1_RNY1P16	0.424728		ENSG00000073803,13_MAP3K13	0.457356		ENSG00000167754,12_KLK5
ENSG00000111275,12_ALDH2	0.39662		ENSG00000255319,5_ENPP7P8	0.421816		ENSG00000230576,1_OR6R1P	0.424614		ENSG00000279513,1_RP4-675C20,4	0.45735		ENSG00000165672,6_PRDX3
ENSG00000149100,12_EIF3M	0.396536		ENSG00000270362,1_HMGN3-AS1	0.421578		ENSG00000107537,13_PHYH	0.424422		ENSG00000182247,9_UBE2E2	0.457273		ENSG00000166275,15_BORCS7
ENSG00000267287,1_RP11-567M16,1	0.39621		ENSG00000215256,3_DHRS4-AS1	0.421555		ENSG00000170315,13_UBB	0.424176		ENSG00000170293,8_CMTM8	0.457128		ENSG00000204644,9_ZFP57
ENSG00000130294,15_KIF1A	0.396146		ENSG00000106031,7_HOXA13	0.421549		ENSG00000087074,7_PPP1R15A	0.423983		ENSG00000277268,1_RP11-445F12,1	0.457106		ENSG00000106399,11_RPA3
ENSG00000223542,1_RP1-283K11,3	0.396116		ENSG00000241956,9_CTC-340A15,2	0.421453		ENSG00000271825,1_RP11-337N6,2	0.423983		ENSG00000162545,5_CAMK2N1	0.456516		ENSG00000276644,4_DACH1
ENSG00000179044,15_EXOC3L1	0.395916		ENSG00000253405,1_EVX1-AS	0.421431		ENSG00000078114,18_NEBL	0.423706		ENSG00000255545,7_RP11-627G23,1	0.456335		ENSG00000116171,17_SCP2
ENSG00000267175,5_RP11-879F14,1	0.395766		ENSG00000172380,5_GNG12	0.421224		ENSG00000224773,2_HSPA8P7	0.423494		ENSG00000087299,11_L2HGDH	0.456218		ENSG00000115762,16_PLEKHB2
ENSG00000111802,13_TDP2	0.395689		ENSG00000247228,2_RP11-296I10,3	0.420931		ENSG00000107295,9_SH3GL2	0.423334		ENSG00000198053,11_SIRPA	0.455984		ENSG00000162877,12_PM20D1
ENSG00000148672,8_GLUD1	0.395605		ENSG00000262075,3_DKFZP434A062	0.42065		ENSG00000134248,13_LAMTOR5	0.423279		ENSG00000111276,10_CDKN1B	0.455894		ENSG00000107295,9_SH3GL2
ENSG00000242598,1_MED28P8	0.395521		ENSG00000137996,12_RTCA	0.420512		ENSG00000187325,4_TAF9B	0.423119		ENSG00000167220,11_HDHD2	0.455864		ENSG00000254115,1_RP11-386D6,1
ENSG00000171509,15_RXFP1	0.395283		ENSG00000266588,1_RP1-56K13,5	0.420494		ENSG00000253405,1_EVX1-AS	0.423048		ENSG00000135108,14_FBXO21	0.455172		ENSG00000270997,1_RP11-703P11,1
ENSG00000218536,1_AP002530,2	0.395235		ENSG00000147614,3_ATP6V0D2	0.420459		ENSG00000134049,5_IER3IP1	0.422993		ENSG00000102897,9_LYRM1	0.454357		ENSG00000162545,5_CAMK2N1
ENSG00000283162,1_RP11-403F21,4	0.395006		ENSG00000113492,13_AGXT2	0.420255		ENSG00000250722,5_SELENOP	0.422779		ENSG00000179909,15_ZNF154	0.454184		ENSG00000083123,14_BCKDHB
ENSG00000205866,3_FAM99A	0.395004		ENSG00000214553,9_LRRC37A11P	0.419334		ENSG00000138411,10_HECW2	0.422516		ENSG00000215256,3_DHRS4-AS1	0.45384		ENSG00000113318,9_MSH3
ENSG00000127884,4_ECHS1	0.39498		ENSG00000237149,5_ZNF503-AS2	0.41932		ENSG00000132541,10_RIDA	0.422489		ENSG00000112335,14_SNX3	0.453782		ENSG00000244067,2_GSTA2
ENSG00000204978,2_ERICH4	0.394771		ENSG00000175806,14_MSRA	0.419271		ENSG00000111276,10_CDKN1B	0.422471		ENSG00000248693,1_LINC02100	0.453623		ENSG00000231312,6_AC007246,3
ENSG00000185737,12_NRG3	0.394742		ENSG00000164303,10_ENPP6	0.418838		ENSG00000203307,2_RP11-375H19,2	0.422162		ENSG00000111275,12_ALDH2	0.453582		ENSG00000227869,1_RP11-807H17,1
ENSG00000257923,9_CUX1	0.394703		ENSG00000251175,5_RP11-45L9,1	0.418675		ENSG00000253327,2_RAD21-AS1	0.421658		ENSG00000185100,10_ADSSL1	0.453282		ENSG00000233070,1_ZFY-AS1
ENSG00000177770,11_CDKN2AIPNLP1	0.394528		ENSG00000111802,13_TDP2	0.418512		ENSG00000256050,2_RP11-982M15,6	0.421146		ENSG00000267325,1_LINC01415	0.453122		ENSG00000240875,5_LINC00886
ENSG00000232131,1_NCOA7-AS1	0.394437		ENSG00000110887,7_DAO	0.418272		ENSG00000106070,17_GRB10	0.420988		ENSG00000256463,8_SALL3	0.452949		ENSG00000231210,2_LINC01510
ENSG00000183287,13_CCBE1	0.394429		ENSG00000153130,17_SCOC	0.418119		ENSG00000137710,14_RDX	0.4209		ENSG00000234724,1_HDAC1P1	0.452935		ENSG00000143252,14_SDHC
ENSG00000124333,15_VAMP7	0.394039		ENSG00000182271,12_TMIGD1	0.418104		ENSG00000154263,17_ABCA10	0.420716		ENSG00000176635,17_HORMAD2	0.452898		ENSG00000166347,18_CYB5A
ENSG00000117525,13_F3	0.394026		ENSG00000230806,1_SRGAP2-AS1	0.417998		ENSG00000250842,1_CTC-806A22,1	0.420404		ENSG00000267327,1_CTD-2008L17,1	0.452869		ENSG00000188175,9_HEPACAM2
ENSG00000143369,14_ECM1	0.393987		ENSG00000156096,13_UGT2B4	0.417948		ENSG00000232498,1_RP5-1011O1,2	0.420294		ENSG00000185973,10_TMLHE	0.452747		ENSG00000234488,1_AC096664,1
ENSG00000162817,6_C1orf115	0.393948		ENSG00000136159,3_NUDT15	0.417791		ENSG00000241316,6_SUCLG2-AS1	0.42025		ENSG00000153944,10_MSI2	0.452657		ENSG00000225243,5_RP1-127D3,4
ENSG00000224854,3_CDKN2A-AS1	0.393861		ENSG00000109072,13_VTN	0.417504		ENSG00000154447,14_SH3RF1	0.420173		ENSG00000079950,13_STX7	0.452505		ENSG00000153904,18_DDAH1
ENSG00000114405,10_C3orf14	0.393815		ENSG00000153086,13_ACMSD	0.417314		ENSG00000238276,5_RP11-245J24,1	0.419953		ENSG00000254406,1_RP11-215D10,1	0.452492		ENSG00000123472,12_ATPAF1
ENSG00000116288,12_PARK7	0.393798		ENSG00000137860,11_SLC28A2	0.416611		ENSG00000204370,9_SDHD	0.419712		ENSG00000149100,12_EIF3M	0.452458		ENSG00000236472,1_AC002401,1
ENSG00000164825,3_DEFB1	0.393772		ENSG00000165672,6_PRDX3	0.416455		ENSG00000143851,15_PTPN7	0.419597		ENSG00000231417,2_IRX1P1	0.452208		ENSG00000115109,13_EPB41L5
ENSG00000129824,15_RPS4Y1	0.39365		ENSG00000166840,13_GLYATL1	0.416004		ENSG00000064652,10_SNX24	0.419591		ENSG00000256643,1_CRAT8	0.452174		ENSG00000226516,7_FAM138B
ENSG00000183888,4_C1orf64	0.393581		ENSG00000108187,15_PBLD	0.415783		ENSG00000111275,12_ALDH2	0.419569		ENSG00000154678,16_PDE1C	0.451643		ENSG00000164466,12_SFXN1
ENSG00000112232,8_KHDRBS2	0.393518		ENSG00000143252,14_SDHC	0.415667		ENSG00000241211,1_IQCJ-SCHIP1-AS1	0.419506		ENSG00000134248,13_LAMTOR5	0.451608		ENSG00000281769,1_LINC01230
ENSG00000139344,7_AMDHD1	0.393431		ENSG00000185088,13_RPS27L	0.41557		ENSG00000198053,11_SIRPA	0.419223		ENSG00000256249,1_RP11-324E6,6	0.451476		ENSG00000259527,2_LINC00052
ENSG00000163285,7_GABRG1	0.392983		ENSG00000138796,16_HADH	0.415424		ENSG00000163069,12_SGCB	0.418973		ENSG00000253327,2_RAD21-AS1	0.451458		ENSG00000182551,13_ADI1
ENSG00000124767,6_GLO1	0.392835		ENSG00000188505,4_NCCRP1	0.415197		ENSG00000225254,2_ARMC8P1	0.418747		ENSG00000115419,12_GLS	0.451216		ENSG00000107902,13_LHPP
ENSG00000136888,6_ATP6V1G1	0.392722		ENSG00000037280,15_FLT4	0.415147		ENSG00000128989,10_ARPP19	0.418535		ENSG00000125249,6_RAP2A	0.45114		ENSG00000132677,12_RHBG
ENSG00000153774,8_CFDP1	0.39264		ENSG00000279932,1_RP11-349F21,2	0.415119		ENSG00000148935,10_GAS2	0.418526		ENSG00000229382,1_BX322557,13	0.451085		ENSG00000231496,1_RP1-251M9,2
ENSG00000170860,3_LSM3	0.392509		ENSG00000251557,2_HNRNPKP3	0.414982		ENSG00000158560,14_DYNC1I1	0.418519		ENSG00000175741,5_RWDD4P2	0.451078		ENSG00000137274,12_BPHL
ENSG00000233934,2_RPL21P38	0.39214		ENSG00000112294,12_ALDH5A1	0.414847		ENSG00000267325,1_LINC01415	0.418402		ENSG00000040731,10_CDH10	0.451024		ENSG00000240253,5_FAR2P3
ENSG00000119446,13_RBM18	0.391974		ENSG00000064225,12_ST3GAL6	0.41478		ENSG00000251370,1_SEMA5A-AS1	0.418314		ENSG00000232498,1_RP5-1011O1,2	0.450971		ENSG00000214988,4_RPL7AP26
ENSG00000213963,6_AC074286,1	0.391941		ENSG00000257951,2_RP11-554D14,4	0.414758		ENSG00000146151,12_HMGCLL1	0.41825		ENSG00000196562,14_SULF2	0.450646		ENSG00000214194,8_LINC00998
ENSG00000008513,14_ST3GAL1	0.391682		ENSG00000110245,11_APOC3	0.413813		ENSG00000255293,1_WIZP1	0.418146		ENSG00000246662,6_LINC00535	0.450247		ENSG00000171097,13_KYAT1
ENSG00000065882,15_TBC1D1	0.391606		ENSG00000164039,14_BDH2	0.413792		ENSG00000185100,10_ADSSL1	0.418063		ENSG00000151413,16_NUBPL	0.450227		ENSG00000267774,2_RP11-2N1,2
ENSG00000258616,5_RP11-369C8,1	0.391319		ENSG00000176716,4_OR10AB1P	0.413528		ENSG00000172208,6_OR4X2	0.417859		ENSG00000256802,2_RP11-680F8,1	0.45		ENSG00000224865,7_AC009518,4
ENSG00000162734,12_PEA15	0.390994		ENSG00000137573,13_SULF1	0.413454		ENSG00000256546,1_AC156455,1	0.417768		ENSG00000103187,7_COTL1	0.449673		ENSG00000259950,1_RP11-170L3,4
ENSG00000201444,1_RNU6-1082P	0.390895		ENSG00000164494,11_PDSS2	0.41316		ENSG00000140905,10_GCSH	0.41772		ENSG00000254115,1_RP11-386D6,1	0.449545		ENSG00000082146,12_STRADB
ENSG00000185274,11_WBSCR17	0.390884		ENSG00000227863,2_AC002383,2	0.413071		ENSG00000182348,6_ZNF804B	0.417565		ENSG00000187325,4_TAF9B	0.449185		ENSG00000164039,14_BDH2
ENSG00000138777,19_PPA2	0.390868		ENSG00000205544,3_TMEM256	0.412998		ENSG00000170293,8_CMTM8	0.41752		ENSG00000172340,14_SUCLG2	0.448958		ENSG00000178184,15_PARD6G
ENSG00000138792,9_ENPEP	0.39037		ENSG00000222024,2_AC004945,1	0.41286		ENSG00000149100,12_EIF3M	0.417427		ENSG00000174951,10_FUT1	0.448456		ENSG00000115364,13_MRPL19
ENSG00000156976,16_EIF4A2	0.390313		ENSG00000069122,18_ADGRF5	0.412492		ENSG00000272234,1_CTD-2325A15,5	0.417331		ENSG00000205476,8_CCDC85C	0.448316		ENSG00000158467,16_AHCYL2
ENSG00000185414,19_MRPL30	0.390013		ENSG00000165678,20_GHITM	0.412192		ENSG00000282757,3_DUXB	0.417078		ENSG00000070087,13_PFN2	0.448203		ENSG00000173253,15_DMRT2
ENSG00000133048,12_CHI3L1	0.389961		ENSG00000258084,5_RP11-754N21,1	0.412078		ENSG00000260078,3_RP11-44F14,1	0.417011		ENSG00000271826,5_PLS3-AS1	0.448151		ENSG00000093144,18_ECHDC1
ENSG00000205038,11_PKHD1L1	0.389766		ENSG00000243955,5_GSTA1	0.412054		ENSG00000162594,15_IL23R	0.416808		ENSG00000140905,10_GCSH	0.447939		ENSG00000182518,13_FAM104B
ENSG00000124214,19_STAU1	0.389672		ENSG00000259527,2_LINC00052	0.412033		ENSG00000225937,1_PCA3	0.416807		ENSG00000233355,6_CHRM3-AS2	0.447209		ENSG00000257951,2_RP11-554D14,4
ENSG00000262061,5_RP11-1260E13,4	0.389634		ENSG00000177556,11_ATOX1	0.411814		ENSG00000171509,15_RXFP1	0.416755		ENSG00000116030,16_SUMO1	0.447153		ENSG00000155052,14_CNTNAP5
ENSG00000132963,7_POMP	0.389595		ENSG00000183044,11_ABAT	0.411735		ENSG00000203797,9_DDO	0.416621		ENSG00000261229,6_RP11-38G5,4	0.447138		ENSG00000115425,13_PECR
ENSG00000111049,3_MYF5	0.389493		ENSG00000143742,12_SRP9	0.411718		ENSG00000267327,1_CTD-2008L17,1	0.416528		ENSG00000253284,2_RP11-282K24,3	0.44706		ENSG00000250358,5_LINC02200
ENSG00000205544,3_TMEM256	0.389469		ENSG00000251576,1_LINC01267	0.411412		ENSG00000172935,8_MRGPRF	0.416513		ENSG00000236472,1_AC002401,1	0.44706		ENSG00000256463,8_SALL3
ENSG00000139194,7_RBP5	0.389271		ENSG00000198130,15_HIBCH	0.411412		ENSG00000158639,12_PAGE5	0.416433		ENSG00000106733,20_NMRK1	0.446909		ENSG00000170469,10_SPATA24
ENSG00000183032,11_SLC25A21	0.389146		ENSG00000164466,12_SFXN1	0.411306		ENSG00000254631,5_RP11-702H23,4	0.416425		ENSG00000250358,5_LINC02200	0.446714		ENSG00000169213,6_RAB3B
ENSG00000164405,10_UQCRQ	0.389001		ENSG00000115850,9_LCT	0.410368		ENSG00000187762,5_HSPE1P11	0.416323		ENSG00000278746,1_RN7SL660P	0.446422		ENSG00000148935,10_GAS2
ENSG00000108176,14_DNAJC12	0.388946		ENSG00000183111,11_ARHGEF37	0.410116		ENSG00000258490,1_RP11-862P13,1	0.415788		ENSG00000168490,13_PHYHIP	0.445815		ENSG00000226995,7_LINC00658
ENSG00000211689,7_TRGC1	0.388889		ENSG00000100554,11_ATP6V1D	0.410097		ENSG00000163815,5_CLEC3B	0.415661		ENSG00000116171,17_SCP2	0.445693		ENSG00000279439,1_CTD-2576N18,1
ENSG00000173905,8_GOLIM4	0.388851		ENSG00000170180,19_GYPA	0.409873		ENSG00000188010,12_MORN2	0.415622		ENSG00000269887,1_RP11-477H21,2	0.445411		ENSG00000236924,1_RP11-390F4,6
ENSG00000277718,1_CTD-2311M21,5	0.38881		ENSG00000021488,12_SLC7A9	0.409793		ENSG00000235082,2_SUMO1P3	0.415594		ENSG00000186862,17_PDZD7	0.445214		ENSG00000145247,11_OCIAD2
ENSG00000099957,16_P2RX6	0.388806		ENSG00000135838,13_NPL	0.40975		ENSG00000125266,6_EFNB2	0.415306		ENSG00000262406,2_MMP12	0.445109		ENSG00000254481,1_PTP4A2P2
ENSG00000166510,13_CCDC68	0.388783		ENSG00000102387,15_TAF7L	0.409707		ENSG00000100568,10_VTI1B	0.415263		ENSG00000225243,5_RP1-127D3,4	0.44488		ENSG00000167220,11_HDHD2
ENSG00000109390,11_NDUFC1	0.388615		ENSG00000237742,6_RP11-624M8,1	0.409611		ENSG00000258700,5_LINC00871	0.415131		ENSG00000087095,12_NLK	0.44461		ENSG00000223006,1_RN7SKP137
ENSG00000178796,12_RIIAD1	0.388612		ENSG00000169019,10_COMMD8	0.409308		ENSG00000124767,6_GLO1	0.415062		ENSG00000235482,1_RPL21P135	0.444372		ENSG00000238276,5_RP11-245J24,1
ENSG00000206066,3_IGLL3P	0.388484		ENSG00000140263,13_SORD	0.40927		ENSG00000266900,1_RP11-173A16,2	0.41493		ENSG00000156298,12_TSPAN7	0.444234		ENSG00000175600,15_SUGCT
ENSG00000102048,15_ASB9	0.388362		ENSG00000134049,5_IER3IP1	0.409255		ENSG00000250415,1_CTC-461F20,1	0.414881		ENSG00000258469,1_CHMP4BP1	0.44397		ENSG00000145088,8_EAF2
ENSG00000116030,16_SUMO1	0.388227		ENSG00000231312,6_AC007246,3	0.409231		ENSG00000212331,1_RNA5SP297	0.414803		ENSG00000093144,18_ECHDC1	0.443892		ENSG00000148090,11_AUH
ENSG00000215110,7_UGT2B25P	0.38798		ENSG00000138792,9_ENPEP	0.409127		ENSG00000270839,1_CTC-571O20,1	0.414521		ENSG00000280366,1_RP11-327L9,1	0.443801		ENSG00000010932,16_FMO1
ENSG00000262406,2_MMP12	0.387474		ENSG00000204613,10_TRIM10	0.409014		ENSG00000176635,17_HORMAD2	0.41448		ENSG00000114854,7_TNNC1	0.443799		ENSG00000112304,10_ACOT13
ENSG00000266921,1_RP11-15A1,7	0.387364		ENSG00000227028,6_SLC8A1-AS1	0.408837		ENSG00000206674,1_RNU6-945P	0.414293		ENSG00000203307,2_RP11-375H19,2	0.443517		ENSG00000175741,5_RWDD4P2
ENSG00000254999,3_BRK1	0.387322		ENSG00000182348,6_ZNF804B	0.408788		ENSG00000231280,1_SALL4P6	0.413964		ENSG00000204370,9_SDHD	0.443306		ENSG00000108379,9_WNT3
ENSG00000197943,9_PLCG2	0.38704		ENSG00000075239,13_ACAT1	0.408495		ENSG00000278233,1_RNA5-8S5	0.413957		ENSG00000273677,1_WT1-AS_2	0.443151		ENSG00000229104,1_YY1P2
ENSG00000156508,17_EEF1A1	0.386984		ENSG00000116039,11_ATP6V1B1	0.408459		ENSG00000211578,3_MIR766	0.413956		ENSG00000147471,11_PROSC	0.443115		ENSG00000222024,2_AC004945,1
ENSG00000253636,1_RP11-531A24,5	0.386591		ENSG00000162882,14_HAAO	0.408416		ENSG00000183032,11_SLC25A21	0.41382		ENSG00000156508,17_EEF1A1	0.442983		ENSG00000145692,14_BHMT
ENSG00000214100,8_PLAC9P1	0.385865		ENSG00000204872,4_NAT8B	0.408188		ENSG00000225706,1_PTPRD-AS1	0.413675		ENSG00000144366,15_GULP1	0.442932		ENSG00000117280,12_RAB29
ENSG00000162980,16_ARL5A	0.385581		ENSG00000168679,17_SLC16A4	0.407977		ENSG00000254406,1_RP11-215D10,1	0.413655		ENSG00000250842,1_CTC-806A22,1	0.442857		ENSG00000215256,3_DHRS4-AS1
ENSG00000164494,11_PDSS2	0.385559		ENSG00000180185,11_FAHD1	0.407922		ENSG00000243339,3_RN7SL738P	0.41326		ENSG00000214128,10_TMEM213	0.442852		ENSG00000100053,9_CRYBB3
ENSG00000261478,1_RP11-429B14,4	0.38548		ENSG00000231496,1_RP1-251M9,2	0.407797		ENSG00000260411,4_RP11-420N3,2	0.413211		ENSG00000136159,3_NUDT15	0.44279		ENSG00000116771,5_AGMAT
ENSG00000127184,12_COX7C	0.385436		ENSG00000107902,13_LHPP	0.407756		ENSG00000207410,1_SNORA8	0.413189		ENSG00000163069,12_SGCB	0.44276		ENSG00000111981,4_ULBP1
ENSG00000109270,12_LAMTOR3	0.385355		ENSG00000100380,13_ST13	0.407477		ENSG00000136267,13_DGKB	0.412945		ENSG00000109270,12_LAMTOR3	0.442295		ENSG00000171766,15_GATM
ENSG00000167332,7_OR51E2	0.385056		ENSG00000218265,1_RPS4XP7	0.407183		ENSG00000152766,5_ANKRD22	0.412943		ENSG00000178425,13_NT5DC1	0.442151		ENSG00000225988,1_LAMP5-AS1
ENSG00000284553,1_MIR6886	0.384971		ENSG00000204103,3_MAFB	0.407169		ENSG00000266335,1_RP11-25O3,1	0.412909		ENSG00000156535,13_CD109	0.441902		ENSG00000186868,15_MAPT
ENSG00000263563,5_UBBP4	0.384583		ENSG00000197444,9_OGDHL	0.407058		ENSG00000280366,1_RP11-327L9,1	0.412734		ENSG00000120509,10_PDZD11	0.441724		ENSG00000171759,9_PAH
ENSG00000231535,5_LINC00278	0.384561		ENSG00000229104,1_YY1P2	0.407057		ENSG00000253852,1_CTB-140J7,2	0.412705		ENSG00000238063,2_LINC01685	0.441609		ENSG00000204518,2_AADACL4
ENSG00000197713,14_RPE	0.384456		ENSG00000249332,1_RP1-251I12,1	0.406926		ENSG00000156976,16_EIF4A2	0.412388		ENSG00000273664,1_RP11-2N1,3	0.441531		ENSG00000211883,1_TRAJ6
ENSG00000160808,9_MYL3	0.384453		ENSG00000261229,6_RP11-38G5,4	0.406616		ENSG00000228423,2_RP4-633I8,4	0.412053		ENSG00000255253,1_RP11-303G3,9	0.441424		ENSG00000196177,12_ACADSB
ENSG00000249378,5_LINC01060	0.384426		ENSG00000151322,18_NPAS3	0.40644		ENSG00000182247,9_UBE2E2	0.411938		ENSG00000224865,7_AC009518,4	0.441154		ENSG00000237149,5_ZNF503-AS2
ENSG00000110958,15_PTGES3	0.384281		ENSG00000178184,15_PARD6G	0.406402		ENSG00000236472,1_AC002401,1	0.41156		ENSG00000196914,8_ARHGEF12	0.441114		ENSG00000159915,12_ZNF233
ENSG00000119705,9_SLIRP	0.384261		ENSG00000171433,11_GLOD5	0.406282		ENSG00000083123,14_BCKDHB	0.411557		ENSG00000250167,1_CTC-321K16,1	0.441064		ENSG00000184117,11_NIPSNAP1
ENSG00000228474,5_OST4	0.384171		ENSG00000184515,10_BEX5	0.406255		ENSG00000136371,10_MTHFS	0.411222		ENSG00000009765,14_IYD	0.440985		ENSG00000009765,14_IYD
ENSG00000136872,17_ALDOB	0.383786		ENSG00000273989,1_RP11-425D17,2	0.406036		ENSG00000278484,1_RP11-95I16,6	0.411138		ENSG00000133019,11_CHRM3	0.440979		ENSG00000205659,10_LIN52
ENSG00000150459,12_SAP18	0.383534		ENSG00000147471,11_PROSC	0.405801		ENSG00000010932,16_FMO1	0.410984		ENSG00000120727,12_PAIP2	0.440626		ENSG00000102387,15_TAF7L
ENSG00000122873,11_CISD1	0.383489		ENSG00000116771,5_AGMAT	0.405433		ENSG00000257923,9_CUX1	0.410982		ENSG00000221634,1_MIR1276	0.440613		ENSG00000250483,1_PPM1AP1
ENSG00000228744,1_RPS3AP30	0.383268		ENSG00000117525,13_F3	0.405134		ENSG00000171097,13_KYAT1	0.410937		ENSG00000187446,11_CHP1	0.440526		ENSG00000116791,13_CRYZ
ENSG00000253844,1_RP11-546K22,1	0.383129		ENSG00000225546,5_LVCAT5	0.404942		ENSG00000100053,9_CRYBB3	0.410928		ENSG00000241765,2_RPS26P45	0.440436		ENSG00000257894,2_RP1-78O14,1
ENSG00000136521,12_NDUFB5	0.382884		ENSG00000113318,9_MSH3	0.404855		ENSG00000231312,6_AC007246,3	0.410689		ENSG00000250317,8_SMIM20	0.440428		ENSG00000175894,14_TSPEAR
ENSG00000162368,13_CMPK1	0.382836		ENSG00000205659,10_LIN52	0.404788		ENSG00000196205,8_EEF1A1P5	0.410579		ENSG00000232913,7_PLCE1-AS2	0.440384		ENSG00000149575,5_SCN2B
ENSG00000269887,1_RP11-477H21,2	0.382607		ENSG00000157326,18_DHRS4	0.404736		ENSG00000273312,2_RP11-425A6,5	0.410474		ENSG00000226995,7_LINC00658	0.440378		ENSG00000112294,12_ALDH5A1
ENSG00000013293,5_SLC7A14	0.382606		ENSG00000129824,15_RPS4Y1	0.404521		ENSG00000147471,11_PROSC	0.410449		ENSG00000257913,2_RP11-386G11,5	0.440343		ENSG00000150656,14_CNDP1
ENSG00000237614,1_AC073257,2	0.382564		ENSG00000171766,15_GATM	0.404356		ENSG00000133048,12_CHI3L1	0.410227		ENSG00000007174,17_DNAH9	0.440179		ENSG00000185100,10_ADSSL1
ENSG00000167754,12_KLK5	0.382384		ENSG00000185100,10_ADSSL1	0.404097		ENSG00000238906,1_snoU13	0.410206		ENSG00000231431,7_FAR2P4	0.440126		ENSG00000279932,1_RP11-349F21,2
ENSG00000250415,1_CTC-461F20,1	0.382246		ENSG00000224837,1_GCSHP5	0.403932		ENSG00000162441,11_LZIC	0.410202		ENSG00000169504,14_CLIC4	0.439691		ENSG00000087299,11_L2HGDH
ENSG00000253479,5_LINC01603	0.38219		ENSG00000240045,1_RP11-451G4,2	0.403829		ENSG00000257398,6_RP11-554D14,6	0.410158		ENSG00000197045,12_GMFB	0.439626		ENSG00000136267,13_DGKB
ENSG00000200873,1_RNA5SP399	0.382013		ENSG00000259221,5_CTD-2050N2,1	0.403665		ENSG00000257429,1_RP11-272K23,3	0.409977		ENSG00000101350,7_KIF3B	0.439219		ENSG00000221634,1_MIR1276
ENSG00000162433,14_AK4	0.381866		ENSG00000123472,12_ATPAF1	0.403638		ENSG00000215256,3_DHRS4-AS1	0.409586		ENSG00000198692,9_EIF1AY	0.439083		ENSG00000255255,1_PPP1R1AP1
ENSG00000165672,6_PRDX3	0.381791		ENSG00000225988,1_LAMP5-AS1	0.403538		ENSG00000110958,15_PTGES3	0.40958		ENSG00000158458,19_NRG2	0.439006		ENSG00000241316,6_SUCLG2-AS1
ENSG00000260592,1_CTA-363E6,6	0.38174		ENSG00000258489,3_RP11-398J10,2	0.403482		ENSG00000187446,11_CHP1	0.409152		ENSG00000226632,1_UBE2V1P1	0.438867		ENSG00000261804,1_RP11-44F14,2
ENSG00000233544,1_EIF3KP2	0.381663		ENSG00000106399,11_RPA3	0.403331		ENSG00000224837,1_GCSHP5	0.409151		ENSG00000124098,9_FAM210B	0.438766		ENSG00000278484,1_RP11-95I16,6
ENSG00000166275,15_BORCS7	0.381595		ENSG00000147394,18_ZNF185	0.403286		ENSG00000001626,14_CFTR	0.409033		ENSG00000205133,11_TRIQK	0.438633		ENSG00000240303,7_ACAD11
ENSG00000204644,9_ZFP57	0.381494		ENSG00000158816,15_VWA5B1	0.403146		ENSG00000154678,16_PDE1C	0.408847		ENSG00000188010,12_MORN2	0.438418		ENSG00000115419,12_GLS
ENSG00000106399,11_RPA3	0.381394		ENSG00000138777,19_PPA2	0.403076		ENSG00000185973,10_TMLHE	0.408483		ENSG00000075651,15_PLD1	0.438312		ENSG00000075651,15_PLD1
ENSG00000276644,4_DACH1	0.381311		ENSG00000023697,12_DERA	0.402844		ENSG00000261229,6_RP11-38G5,4	0.408408		ENSG00000221870,2_TMEM257	0.438153		ENSG00000137860,11_SLC28A2
ENSG00000262708,1_RP11-411G7,2	0.381239		ENSG00000241641,1_RPS23P6	0.402804		ENSG00000120727,12_PAIP2	0.407928		ENSG00000077514,8_POLD3	0.437942		ENSG00000250167,1_CTC-321K16,1
ENSG00000241475,1_RP4-781K5,5	0.381186		ENSG00000145692,14_BHMT	0.402538		ENSG00000224411,3_HSP90AA2P	0.407787		ENSG00000250853,1_RNF138P1	0.43793		ENSG00000258700,5_LINC00871
ENSG00000116171,17_SCP2	0.380724		ENSG00000254610,2_RP5-903G2,2	0.402523		ENSG00000113742,12_CPEB4	0.407525		ENSG00000206888,1_RNU6-48P	0.437844		ENSG00000251557,2_HNRNPKP3
ENSG00000115762,16_PLEKHB2	0.380706		ENSG00000170469,10_SPATA24	0.402355		ENSG00000263969,2_RN7SL678P	0.40741		ENSG00000221844,2_DPP3P2	0.437827		ENSG00000215477,2_RCN1P1
ENSG00000147669,10_POLR2K	0.380592		ENSG00000232131,1_NCOA7-AS1	0.402228		ENSG00000256463,8_SALL3	0.407137		ENSG00000155961,4_RAB39B	0.437748		ENSG00000124313,13_IQSEC2
ENSG00000162877,12_PM20D1	0.380533		ENSG00000132437,17_DDC	0.401692		ENSG00000228044,2_RP4-781K5,4	0.407048		ENSG00000155008,13_APOOL	0.437575		ENSG00000243955,5_GSTA1
ENSG00000107295,9_SH3GL2	0.380322		ENSG00000168306,12_ACOX2	0.401332		ENSG00000250241,5_RP11-9G1,3	0.407003		ENSG00000253405,1_EVX1-AS	0.437567		ENSG00000226939,1_AC062021,1
ENSG00000254115,1_RP11-386D6,1	0.380188		ENSG00000254416,5_RP11-347E10,1	0.40131		ENSG00000213963,6_AC074286,1	0.406868		ENSG00000166275,15_BORCS7	0.437491		ENSG00000253327,2_RAD21-AS1
ENSG00000270997,1_RP11-703P11,1	0.380091		ENSG00000233577,6_RP3-462D8,2	0.401185		ENSG00000242598,1_MED28P8	0.406583		ENSG00000162877,12_PM20D1	0.437341		ENSG00000070808,15_CAMK2A
ENSG00000113302,4_IL12B	0.380089		ENSG00000160801,13_PTH1R	0.40107		ENSG00000008513,14_ST3GAL1	0.406517		ENSG00000197444,9_OGDHL	0.436962		ENSG00000137561,4_TTPA
ENSG00000123240,16_OPTN	0.380052		ENSG00000093217,9_XYLB	0.400894		ENSG00000235162,8_C12orf75	0.40651		ENSG00000112218,8_GPR63	0.436908		ENSG00000158816,15_VWA5B1
ENSG00000162545,5_CAMK2N1	0.379995		ENSG00000166228,8_PCBD1	0.400833		ENSG00000269887,1_RP11-477H21,2	0.406464		ENSG00000260411,4_RP11-420N3,2	0.436889		ENSG00000093217,9_XYLB
ENSG00000206674,1_RNU6-945P	0.379914		ENSG00000110195,12_FOLR1	0.40054		ENSG00000009765,14_IYD	0.405993		ENSG00000170469,10_SPATA24	0.436857		ENSG00000158639,12_PAGE5
ENSG00000223969,5_AC002456,2	0.37991		ENSG00000205279,8_CTXN3	0.40036		ENSG00000131094,3_C1QL1	0.405886		ENSG00000282798,1_LLNLR-222A1,1	0.436676		ENSG00000091583,10_APOH
ENSG00000145794,16_MEGF10	0.379865		ENSG00000265125,5_RP11-31I22,3	0.400208		ENSG00000138792,9_ENPEP	0.405879		ENSG00000140307,10_GTF2A2	0.436536
ENSG00000107242,17_PIP5K1B	0.379683		ENSG00000151552,11_QDPR	0.400159		ENSG00000222014,5_RAB6C	0.405835		ENSG00000225706,1_PTPRD-AS1	0.436435
ENSG00000253457,2_SMIM18	0.379554		ENSG00000262406,2_MMP12	0.400063		ENSG00000131171,12_SH3BGRL	0.405771		ENSG00000186197,13_EDARADD	0.436252
ENSG00000214114,8_MYCBP	0.379331		ENSG00000236893,1_ASS1P7	0.399836		ENSG00000104267,9_CA2	0.405765		ENSG00000164035,9_EMCN	0.436132
ENSG00000083123,14_BCKDHB	0.379137		ENSG00000204644,9_ZFP57	0.399605		ENSG00000124333,15_VAMP7	0.405703		ENSG00000153774,8_CFDP1	0.436111
ENSG00000113318,9_MSH3	0.378686		ENSG00000254587,1_RP11-360K13,1	0.399485		ENSG00000153774,8_CFDP1	0.405565		ENSG00000203797,9_DDO	0.43582
ENSG00000244067,2_GSTA2	0.378504		ENSG00000235644,1_RPL10P5	0.399202		ENSG00000227240,1_RP11-563D10,1	0.405387		ENSG00000267585,1_RP11-115P21,1	0.435817
ENSG00000267855,5_NDUFA7	0.378466		ENSG00000169213,6_RAB3B	0.39919		ENSG00000119446,13_RBM18	0.405265		ENSG00000257005,1_RP11-972L6,2	0.435507
ENSG00000165704,14_HPRT1	0.378431		ENSG00000130203,9_APOE	0.398632		ENSG00000156508,17_EEF1A1	0.405125		ENSG00000254610,2_RP5-903G2,2	0.435477
ENSG00000263368,1_RP11-720N19,1	0.37823		ENSG00000158874,11_APOA2	0.3986		ENSG00000256508,2_MRGPRF-AS1	0.405104		ENSG00000149575,5_SCN2B	0.435408
ENSG00000151327,12_FAM177A1	0.37822		ENSG00000136943,10_CTSV	0.398583		ENSG00000259544,1_RP11-158M2,2	0.405102		ENSG00000237149,5_ZNF503-AS2	0.4354
ENSG00000231312,6_AC007246,3	0.378143		ENSG00000272510,1_RP4-680D5,8	0.398401		ENSG00000169504,14_CLIC4	0.405034		ENSG00000112294,12_ALDH5A1	0.435221
ENSG00000231967,1_RP11-12D24,6	0.377876		ENSG00000253574,5_RP11-284H18,1	0.39814		ENSG00000234567,1_RP1-283K11,2	0.404924		ENSG00000233332,1_RP4-799P18,2	0.435215
ENSG00000227869,1_RP11-807H17,1	0.377832		ENSG00000079557,4_AFM	0.397945		ENSG00000236272,1_Z82214,3	0.404852		ENSG00000180777,13_ANKRD30B	0.435132
ENSG00000128045,6_RASL11B	0.377674		ENSG00000236155,6_RP11-231P20,2	0.397603		ENSG00000278931,1_bP-2189O9,2	0.40479		ENSG00000137996,12_RTCA	0.435066
ENSG00000276170,4_AC124789,1	0.377622		ENSG00000152154,10_TMEM178A	0.397173		ENSG00000189196,4_LINC00994	0.404788		ENSG00000198574,5_SH2D1B	0.435007
ENSG00000233070,1_ZFY-AS1	0.377499		ENSG00000259950,1_RP11-170L3,4	0.397117		ENSG00000230806,1_SRGAP2-AS1	0.404451		ENSG00000102387,15_TAF7L	0.434841
ENSG00000279766,1_RP11-642A1,2	0.37741		ENSG00000250167,1_CTC-321K16,1	0.397061		ENSG00000236283,4_AC013463,2	0.404413		ENSG00000053702,14_NRIP2	0.43471
ENSG00000240875,5_LINC00886	0.377395		ENSG00000250483,1_PPM1AP1	0.396911		ENSG00000007174,17_DNAH9	0.404026		ENSG00000276240,1_OR4E1	0.434677
ENSG00000227970,1_NR1H5P	0.37735		ENSG00000137880,5_GCHFR	0.3966		ENSG00000090776,5_EFNB1	0.404023		ENSG00000272855,1_RP5-1102E8,3	0.43456
ENSG00000249138,1_SLED1	0.377348		ENSG00000204444,10_APOM	0.39641		ENSG00000198814,12_GK	0.403813		ENSG00000138448,11_ITGAV	0.434518
ENSG00000231210,2_LINC01510	0.377242		ENSG00000132744,7_ACY3	0.396266		ENSG00000115944,14_COX7A2L	0.40378		ENSG00000132541,10_RIDA	0.434512
ENSG00000233087,7_WTH3DI	0.376977		ENSG00000233464,2_NANOGP11	0.396024		ENSG00000185414,19_MRPL30	0.403711		ENSG00000107537,13_PHYH	0.434446
ENSG00000143252,14_SDHC	0.376853		ENSG00000266335,1_RP11-25O3,1	0.39591		ENSG00000258469,1_CHMP4BP1	0.403642		ENSG00000148218,15_ALAD	0.434426
ENSG00000112761,20_WISP3	0.376704		ENSG00000238063,2_LINC01685	0.395813		ENSG00000180730,4_SHISA2	0.403617		ENSG00000257894,2_RP1-78O14,1	0.434351
ENSG00000166347,18_CYB5A	0.376515		ENSG00000117009,11_KMO	0.395764		ENSG00000226899,1_RP11-298J20,3	0.403497		ENSG00000169306,9_IL1RAPL1	0.434294
ENSG00000188175,9_HEPACAM2	0.376361		ENSG00000166275,15_BORCS7	0.395674		ENSG00000224417,2_RP11-503C24,6	0.403481		ENSG00000222714,1_RN7SKP38	0.433958
ENSG00000234488,1_AC096664,1	0.376292		ENSG00000214401,4_KANSL1-AS1	0.39561		ENSG00000162493,16_PDPN	0.403388		ENSG00000069956,11_MAPK6	0.43354
ENSG00000232163,2_RPLP1P13	0.376162		ENSG00000086205,16_FOLH1	0.395577		ENSG00000253165,1_CTD-2309H9,3	0.403353		ENSG00000228716,6_DHFR	0.433523
ENSG00000265222,1_RP11-466A19,8	0.376069		ENSG00000116882,14_HAO2	0.395533		ENSG00000240875,5_LINC00886	0.403329		ENSG00000231535,5_LINC00278	0.433501
ENSG00000237281,1_CATIP-AS2	0.375624		ENSG00000101349,16_PAK5	0.395305		ENSG00000276240,1_OR4E1	0.403038		ENSG00000225730,1_RP3-365O12,2	0.43348
ENSG00000055118,14_KCNH2	0.375561		ENSG00000113494,16_PRLR	0.395267		ENSG00000074410,13_CA12	0.40296		ENSG00000107242,17_PIP5K1B	0.433404
ENSG00000154723,12_ATP5J	0.375495		ENSG00000104808,7_DHDH	0.395158		ENSG00000256615,1_RP11-59N23,3	0.402421		ENSG00000175329,12_ISX	0.433377
ENSG00000256537,4_SMIM10L1	0.374828		ENSG00000259347,6_RP11-798K3,2	0.395043		ENSG00000174032,16_SLC25A30	0.402263		ENSG00000266921,1_RP11-15A1,7	0.433213
ENSG00000225243,5_RP1-127D3,4	0.374795		ENSG00000120645,11_IQSEC3	0.39504		ENSG00000281769,1_LINC01230	0.402145		ENSG00000123240,16_OPTN	0.433172
ENSG00000153904,18_DDAH1	0.374733		ENSG00000122203,14_KIAA1191	0.394937		ENSG00000242953,1_RP11-803B1,3	0.402127		ENSG00000213174,3_RP11-373E16,1	0.432875
ENSG00000173141,4_MRPL57	0.374566		ENSG00000177465,4_ACOT4	0.394905		ENSG00000226632,1_UBE2V1P1	0.402092		ENSG00000182255,6_KCNA4	0.432695
ENSG00000131495,8_NDUFA2	0.374562		ENSG00000172955,17_ADH6	0.394402		ENSG00000100554,11_ATP6V1D	0.40182		ENSG00000249464,5_LINC01091	0.432513
ENSG00000157483,8_MYO1E	0.374454		ENSG00000132837,14_DMGDH	0.394291		ENSG00000250317,8_SMIM20	0.401804		ENSG00000224854,3_CDKN2A-AS1	0.43249
ENSG00000122194,18_PLG	0.37427		ENSG00000188175,9_HEPACAM2	0.394239		ENSG00000087299,11_L2HGDH	0.401642		ENSG00000107902,13_LHPP	0.432224
ENSG00000123472,12_ATPAF1	0.374169		ENSG00000178585,14_CTNNBIP1	0.394148		ENSG00000265533,1_RP11-638L3,1	0.401583		ENSG00000090776,5_EFNB1	0.432013
ENSG00000236472,1_AC002401,1	0.373977		ENSG00000117280,12_RAB29	0.394019		ENSG00000108176,14_DNAJC12	0.401412		ENSG00000137834,14_SMAD6	0.431857
ENSG00000169504,14_CLIC4	0.373944		ENSG00000147223,5_RIPPLY1	0.393641		ENSG00000260530,1_RP11-558A11,2	0.401376		ENSG00000204978,2_ERICH4	0.431841
ENSG00000115109,13_EPB41L5	0.373734		ENSG00000063854,12_HAGH	0.393633		ENSG00000255255,1_PPP1R1AP1	0.400765		ENSG00000224215,1_RP11-371A19,2	0.431678
ENSG00000128052,8_KDR	0.373704		ENSG00000081051,7_AFP	0.39347		ENSG00000206627,1_RNU6-969P	0.400703		ENSG00000170873,18_MTSS1	0.431554
ENSG00000226516,7_FAM138B	0.373447		ENSG00000223985,1_LINC01874	0.393434		ENSG00000204253,4_HNRNPCP2	0.400524		ENSG00000115944,14_COX7A2L	0.431427
ENSG00000258796,1_CTD-2560C21,1	0.373393		ENSG00000120211,4_INSL4	0.393195		ENSG00000059728,10_MXD1	0.400508		ENSG00000275894,1_RP3-453C12,14	0.431362
ENSG00000138495,6_COX17	0.373385		ENSG00000101400,5_SNTA1	0.393107		ENSG00000115425,13_PECR	0.400035		ENSG00000123124,13_WWP1	0.431326
ENSG00000164466,12_SFXN1	0.373266		ENSG00000235162,8_C12orf75	0.39251		ENSG00000279766,1_RP11-642A1,2	0.399951		ENSG00000233635,2_AC037445,1	0.431037
ENSG00000104938,16_CLEC4M	0.373226		ENSG00000137251,15_TINAG	0.392326		ENSG00000136159,3_NUDT15	0.399728		ENSG00000223542,1_RP1-283K11,3	0.430854
ENSG00000281769,1_LINC01230	0.373069		ENSG00000224417,2_RP11-503C24,6	0.392005		ENSG00000255545,7_RP11-627G23,1	0.399341		ENSG00000133112,16_TPT1	0.430811
ENSG00000179761,11_PIPOX	0.373014		ENSG00000214988,4_RPL7AP26	0.391978		ENSG00000231431,7_FAR2P4	0.399245		ENSG00000106399,11_RPA3	0.430722
ENSG00000168894,9_RNF181	0.372973		ENSG00000100253,12_MIOX	0.391962		ENSG00000204978,2_ERICH4	0.39903		ENSG00000162368,13_CMPK1	0.43071
ENSG00000114204,14_SERPINI2	0.372956		ENSG00000142661,18_MYOM3	0.391936		ENSG00000148584,14_A1CF	0.398893		ENSG00000255255,1_PPP1R1AP1	0.430551
ENSG00000162630,5_B3GALT2	0.372576		ENSG00000183549,10_ACSM5	0.391804		ENSG00000152332,15_UHMK1	0.398827		ENSG00000182348,6_ZNF804B	0.430388
ENSG00000259527,2_LINC00052	0.372535		ENSG00000122121,10_XPNPEP2	0.391789		ENSG00000116171,17_SCP2	0.398816		ENSG00000187135,7_VSTM2B	0.43029
ENSG00000125266,6_EFNB2	0.37253		ENSG00000083123,14_BCKDHB	0.391651		ENSG00000213262,3_VDAC2P3	0.398786		ENSG00000171509,15_RXFP1	0.430165
ENSG00000225833,1_GS1-594A7,3	0.372503		ENSG00000242808,7_SOX2-OT	0.391591		ENSG00000233343,1_ATP6V1G1P4	0.398706		ENSG00000256546,1_AC156455,1	0.430149
ENSG00000182551,13_ADI1	0.372365		ENSG00000115919,14_KYNU	0.391276		ENSG00000137996,12_RTCA	0.39864		ENSG00000227233,1_CICP17	0.42997
ENSG00000283108,1_CTC-325H20,8	0.372311		ENSG00000275597,1_RP11-1378G18,1	0.391245		ENSG00000158104,11_HPD	0.398632		ENSG00000137714,2_FDX1	0.429963
ENSG00000176635,17_HORMAD2	0.372234		ENSG00000227131,1_RP11-552E20,1	0.390957		ENSG00000116030,16_SUMO1	0.398612		ENSG00000148513,17_ANKRD30A	0.429924
ENSG00000242618,1_RP11-433A10,2	0.372086		ENSG00000198838,13_RYR3	0.390898		ENSG00000154269,14_ENPP3	0.39824		ENSG00000282221,1_RP11-27G14,4	0.429858
ENSG00000261572,1_RP11-384L8,1	0.372035		ENSG00000173253,15_DMRT2	0.390471		ENSG00000266921,1_RP11-15A1,7	0.398218		ENSG00000136630,12_HLX	0.429689
ENSG00000198668,10_CALM1	0.371907		ENSG00000269978,1_RP11-338N10,3	0.39043		ENSG00000103460,16_TOX3	0.398138		ENSG00000273312,2_RP11-425A6,5	0.429686
ENSG00000119048,7_UBE2B	0.371683		ENSG00000230778,1_ANKRD63	0.390349		ENSG00000113494,16_PRLR	0.397992		ENSG00000257267,3_ZNF271P	0.429633
ENSG00000107902,13_LHPP	0.371411		ENSG00000178363,4_CALML3	0.390285		ENSG00000112218,8_GPR63	0.397957		ENSG00000279567,1_RP11-849N15,5	0.429615
ENSG00000132677,12_RHBG	0.371402		ENSG00000204653,9_ASPDH	0.390216		ENSG00000069956,11_MAPK6	0.39785		ENSG00000163995,19_ABLIM2	0.429577
ENSG00000120860,10_WASHC3	0.371367		ENSG00000187135,7_VSTM2B	0.389902		ENSG00000241765,2_RPS26P45	0.397718		ENSG00000272240,1_RP5-855D21,1	0.429447
ENSG00000124191,17_TOX2	0.371366		ENSG00000250317,8_SMIM20	0.389737		ENSG00000213384,2_EIF4E2P1	0.397699		ENSG00000082175,14_PGR	0.429422
ENSG00000259446,5_RP11-489D6,2	0.371252		ENSG00000100568,10_VTI1B	0.389518		ENSG00000259831,1_LINC00567	0.397615		ENSG00000178171,10_AMER3	0.428915
ENSG00000231496,1_RP1-251M9,2	0.371177		ENSG00000106070,17_GRB10	0.389446		ENSG00000226939,1_AC062021,1	0.397528		ENSG00000282757,3_DUXB	0.428766
ENSG00000233970,1_AC092159,3	0.371176		ENSG00000145247,11_OCIAD2	0.389392		ENSG00000237473,1_RP11-324C10,1	0.397254		ENSG00000055118,14_KCNH2	0.428396
ENSG00000137274,12_BPHL	0.37106		ENSG00000002746,14_HECW1	0.389227		ENSG00000140307,10_GTF2A2	0.397251		ENSG00000118418,14_HMGN3	0.427786
ENSG00000238072,1_RP11-305M3,2	0.370967		ENSG00000242136,1_RP11-734K21,2	0.388946		ENSG00000277268,1_RP11-445F12,1	0.397028		ENSG00000278931,1_bP-2189O9,2	0.427492
ENSG00000164182,10_NDUFAF2	0.370924		ENSG00000115425,13_PECR	0.388865		ENSG00000079950,13_STX7	0.396938		ENSG00000087074,7_PPP1R15A	0.427486
ENSG00000134056,11_MRPS36	0.370878		ENSG00000262500,1_MAPK8IP1P1	0.388798		ENSG00000109270,12_LAMTOR3	0.396655		ENSG00000166510,13_CCDC68	0.427325
ENSG00000272129,1_RP11-250B2,6	0.370488		ENSG00000225243,5_RP1-127D3,4	0.388698		ENSG00000120509,10_PDZD11	0.3961		ENSG00000253693,1_CTC-535M15,2	0.427134
ENSG00000150782,11_IL18	0.370087		ENSG00000164405,10_UQCRQ	0.388609		ENSG00000246662,6_LINC00535	0.395784		ENSG00000100554,11_ATP6V1D	0.427002
ENSG00000159200,17_RCAN1	0.369998		ENSG00000187855,5_ASCL4	0.388586		ENSG00000175741,5_RWDD4P2	0.395687		ENSG00000136040,8_PLXNC1	0.426722
ENSG00000240253,5_FAR2P3	0.369975		ENSG00000253111,1_RP11-136O12,2	0.388545		ENSG00000214128,10_TMEM213	0.395622		ENSG00000196975,15_ANXA4	0.426586
ENSG00000111666,10_CHPT1	0.369726		ENSG00000174502,18_SLC26A9	0.388453		ENSG00000177556,11_ATOX1	0.395558		ENSG00000093217,9_XYLB	0.426451
ENSG00000214988,4_RPL7AP26	0.369559		ENSG00000258561,1_RP11-72M17,1	0.38842		ENSG00000111666,10_CHPT1	0.395512		ENSG00000107295,9_SH3GL2	0.426391
ENSG00000163682,15_RPL9	0.369453		ENSG00000204518,2_AADACL4	0.388347		ENSG00000259771,1_RP11-429D19,1	0.395126		ENSG00000010932,16_FMO1	0.426246
ENSG00000171735,18_CAMTA1	0.369302		ENSG00000248634,1_CTC-573M9,1	0.388282		ENSG00000082146,12_STRADB	0.39511		ENSG00000229657,2_RP11-494K3,2	0.426174
ENSG00000214401,4_KANSL1-AS1	0.369219		ENSG00000276644,4_DACH1	0.388136		ENSG00000249378,5_LINC01060	0.39502		ENSG00000110958,15_PTGES3	0.42615
ENSG00000162441,11_LZIC	0.369057		ENSG00000250799,9_PRODH2	0.38813		ENSG00000188175,9_HEPACAM2	0.394854		ENSG00000143882,10_ATP6V1C2	0.425862
ENSG00000198721,12_ECI2	0.369051		ENSG00000165140,9_FBP1	0.388027		ENSG00000135932,10_CAB39	0.394713		ENSG00000279175,1_CTA-414D7,1	0.425734
ENSG00000188677,14_PARVB	0.368893		ENSG00000156398,12_SFXN2	0.387936		ENSG00000148672,8_GLUD1	0.39468		ENSG00000160808,9_MYL3	0.425709
ENSG00000170310,14_STX8	0.368823		ENSG00000267774,2_RP11-2N1,2	0.387771		ENSG00000234702,1_VDAC1P3	0.394553		ENSG00000284418,1_RP11-370B11,4	0.425689
ENSG00000164237,8_CMBL	0.368794		ENSG00000213174,3_RP11-373E16,1	0.387672		ENSG00000140374,15_ETFA	0.394513		ENSG00000270035,1_RP11-338N10,2	0.425599
ENSG00000109072,13_VTN	0.368621		ENSG00000007174,17_DNAH9	0.387304		ENSG00000228110,4_ST13P19	0.394246		ENSG00000100053,9_CRYBB3	0.425564
ENSG00000214194,8_LINC00998	0.368214		ENSG00000226733,2_RP11-397G17,1	0.387234		ENSG00000162368,13_CMPK1	0.394244		ENSG00000204518,2_AADACL4	0.425538
ENSG00000171097,13_KYAT1	0.368102		ENSG00000162493,16_PDPN	0.386935		ENSG00000242889,3_RN7SL449P	0.394243		ENSG00000207361,1_RNU6-178P	0.425519
ENSG00000267774,2_RP11-2N1,2	0.367922		ENSG00000093144,18_ECHDC1	0.386868		ENSG00000197045,12_GMFB	0.39412		ENSG00000137672,12_TRPC6	0.425417
ENSG00000108984,13_MAP2K6	0.367788		ENSG00000260411,4_RP11-420N3,2	0.386866		ENSG00000240303,7_ACAD11	0.394022		ENSG00000199332,1_Y_RNA	0.425408
ENSG00000172208,6_OR4X2	0.367787		ENSG00000257335,8_MGAM	0.38653		ENSG00000163915,7_IGF2BP2-AS1	0.39397		ENSG00000165672,6_PRDX3	0.425394
ENSG00000224865,7_AC009518,4	0.367605		ENSG00000115944,14_COX7A2L	0.386375		ENSG00000233163,1_RPS12P17	0.393937		ENSG00000225988,1_LAMP5-AS1	0.425228
ENSG00000118292,8_C1orf54	0.367453		ENSG00000204928,2_GRXCR2	0.386227		ENSG00000196975,15_ANXA4	0.393865		ENSG00000143612,19_C1orf43	0.425204
ENSG00000129151,8_BBOX1	0.367434		ENSG00000168237,17_GLYCTK	0.385911		ENSG00000116039,11_ATP6V1B1	0.393824		ENSG00000256537,4_SMIM10L1	0.425153
ENSG00000259950,1_RP11-170L3,4	0.367411		ENSG00000243083,5_LINC00870	0.385659		ENSG00000179909,15_ZNF154	0.393797		ENSG00000017797,12_RALBP1	0.425151
ENSG00000263293,2_THCAT158	0.367269		ENSG00000215218,3_UBE2QL1	0.385593		ENSG00000241233,3_KRTAP5-8	0.393673		ENSG00000188175,9_HEPACAM2	0.425051
ENSG00000143882,10_ATP6V1C2	0.367263		ENSG00000244723,3_ASLP1	0.385163		ENSG00000107242,17_PIP5K1B	0.39365		ENSG00000052126,14_PLEKHA5	0.424816
ENSG00000189196,4_LINC00994	0.36726		ENSG00000115762,16_PLEKHB2	0.385094		ENSG00000145088,8_EAF2	0.393381		ENSG00000157077,14_ZFYVE9	0.424742
ENSG00000082146,12_STRADB	0.367212		ENSG00000215231,7_LINC01020	0.384945		ENSG00000205133,11_TRIQK	0.393297		ENSG00000136267,13_DGKB	0.424539
ENSG00000229414,2_KCNQ1-AS1	0.36703		ENSG00000182518,13_FAM104B	0.384942		ENSG00000224965,1_KCNC4-AS1	0.393189		ENSG00000112175,7_BMP5	0.424481
ENSG00000164039,14_BDH2	0.366897		ENSG00000241316,6_SUCLG2-AS1	0.384617		ENSG00000166347,18_CYB5A	0.392937		ENSG00000177556,11_ATOX1	0.424282
ENSG00000089063,14_TMEM230	0.366795		ENSG00000198814,12_GK	0.384615		ENSG00000256077,5_RP11-335O4,1	0.392933		ENSG00000205659,10_LIN52	0.424209
ENSG00000115561,15_CHMP3	0.366794		ENSG00000171201,10_SMR3B	0.384447		ENSG00000259922,1_RP11-322D14,1	0.39281		ENSG00000131910,4_NR0B2	0.424162
ENSG00000170634,12_ACYP2	0.366793		ENSG00000133315,10_MACROD1	0.384389		ENSG00000159915,12_ZNF233	0.392805		ENSG00000260417,1_CTD-2542L18,1	0.424153
ENSG00000178184,15_PARD6G	0.366784		ENSG00000143891,16_GALM	0.384312		ENSG00000123240,16_OPTN	0.392785		ENSG00000144228,8_SPOPL	0.424057
ENSG00000282728,1_PGR-AS1	0.366746		ENSG00000258651,1_RP11-545M17,1	0.384198		ENSG00000109182,11_CWH43	0.392714		ENSG00000162814,10_SPATA17	0.423904
ENSG00000112357,12_PEX7	0.366688		ENSG00000246640,1_RP11-1094H24,4	0.38403		ENSG00000165188,13_RNF183	0.392616		ENSG00000265533,1_RP11-638L3,1	0.423885
ENSG00000271447,5_MMP28	0.366502		ENSG00000221634,1_MIR1276	0.384019		ENSG00000207223,1_Y_RNA	0.392481		ENSG00000278399,1_RP11-74M13,5	0.423724
ENSG00000115364,13_MRPL19	0.366448		ENSG00000234891,1_RP1-288L1,5	0.38393		ENSG00000241886,1_RP11-242C19,2	0.39238		ENSG00000183853,17_KIRREL	0.423714
ENSG00000165264,10_NDUFB6	0.366364		ENSG00000163815,5_CLEC3B	0.383848		ENSG00000137714,2_FDX1	0.392215		ENSG00000109680,10_TBC1D19	0.423274
ENSG00000207375,1_SNORD116-23	0.36629		ENSG00000116171,17_SCP2	0.383681		ENSG00000147400,8_CETN2	0.392107		ENSG00000228539,1_RP11-526K17,2	0.423005
ENSG00000181061,13_HIGD1A	0.366185		ENSG00000164089,8_ETNPPL	0.383438		ENSG00000241860,6_RP11-34P13,13	0.39198		ENSG00000172508,10_CARNS1	0.422974
ENSG00000154640,14_BTG3	0.366163		ENSG00000148672,8_GLUD1	0.3834		ENSG00000070808,15_CAMK2A	0.391863		ENSG00000276170,4_AC124789,1	0.422752
ENSG00000253693,1_CTC-535M15,2	0.366147		ENSG00000146809,12_ASB15	0.383367		ENSG00000225988,1_LAMP5-AS1	0.391788		ENSG00000242634,1_RPS24P16	0.422701
ENSG00000197408,8_CYP2B6	0.366036		ENSG00000138030,12_KHK	0.383366		ENSG00000249138,1_SLED1	0.39172		ENSG00000111424,10_VDR	0.422603
ENSG00000273989,1_RP11-425D17,2	0.365959		ENSG00000138411,10_HECW2	0.383332		ENSG00000262075,3_DKFZP434A062	0.391504		ENSG00000213262,3_VDAC2P3	0.422553
ENSG00000158467,16_AHCYL2	0.365668		ENSG00000166869,2_CHP2	0.382891		ENSG00000139194,7_RBP5	0.391379		ENSG00000115364,13_MRPL19	0.422477
ENSG00000138669,9_PRKG2	0.365603		ENSG00000148935,10_GAS2	0.382833		ENSG00000231967,1_RP11-12D24,6	0.391294		ENSG00000163749,17_CCDC158	0.422229
ENSG00000173253,15_DMRT2	0.365603		ENSG00000153904,18_DDAH1	0.382757		ENSG00000282728,1_PGR-AS1	0.391238		ENSG00000155959,10_VBP1	0.422021
ENSG00000160801,13_PTH1R	0.365395		ENSG00000228401,4_HSPC324	0.38246		ENSG00000196914,8_ARHGEF12	0.391123		ENSG00000128052,8_KDR	0.421855
ENSG00000234132,2_RP11-168O16,2	0.365303		ENSG00000261572,1_RP11-384L8,1	0.382238		ENSG00000119318,12_RAD23B	0.391101		ENSG00000147669,10_POLR2K	0.421737
ENSG00000093144,18_ECHDC1	0.3653		ENSG00000160808,9_MYL3	0.382236		ENSG00000123124,13_WWP1	0.391021		ENSG00000272692,1_RP11-399K21,14	0.421731
ENSG00000198087,7_CD2AP	0.365297		ENSG00000187446,11_CHP1	0.38212		ENSG00000266315,1_MIR4668	0.390938		ENSG00000047597,5_XK	0.421597
ENSG00000117592,8_PRDX6	0.365196		ENSG00000101327,8_PDYN	0.381894		ENSG00000166510,13_CCDC68	0.390912		ENSG00000240303,7_ACAD11	0.421576
ENSG00000113558,18_SKP1	0.365173		ENSG00000204272,12_NBDY	0.381877		ENSG00000150540,13_HNMT	0.390859		ENSG00000270911,1_RP11-272L13,4	0.421297
ENSG00000178363,4_CALML3	0.365172		ENSG00000162545,5_CAMK2N1	0.381875		ENSG00000250762,1_RP1-313L4,4	0.390733		ENSG00000136888,6_ATP6V1G1	0.421182
ENSG00000182518,13_FAM104B	0.365126		ENSG00000231916,1_AC006033,22	0.381796		ENSG00000167220,11_HDHD2	0.390519		ENSG00000109265,13_KIAA1211	0.421182
ENSG00000257951,2_RP11-554D14,4	0.365071		ENSG00000076258,9_FMO4	0.381541		ENSG00000171126,7_KCNG3	0.390461		ENSG00000260089,2_ADAM3B	0.42117
ENSG00000155052,14_CNTNAP5	0.36504		ENSG00000248373,5_RP11-556I14,1	0.381526		ENSG00000257813,2_RP11-73B8,2	0.390383		ENSG00000260530,1_RP11-558A11,2	0.420974
ENSG00000173812,10_EIF1	0.364969		ENSG00000275718,1_CCL15	0.381324		ENSG00000232934,7_RP11-324O2,3	0.390247		ENSG00000251538,5_LINC02201	0.420805
ENSG00000115425,13_PECR	0.364791		ENSG00000155052,14_CNTNAP5	0.381247		ENSG00000108958,4_AC016292,3	0.390118		ENSG00000171522,5_PTGER4	0.420749
ENSG00000196975,15_ANXA4	0.364773		ENSG00000250853,1_RNF138P1	0.381219		ENSG00000235105,1_RP11-329A14,1	0.39011		ENSG00000123472,12_ATPAF1	0.420707
ENSG00000260071,1_RP11-418I22,2	0.364674		ENSG00000169738,7_DCXR	0.381053		ENSG00000107902,13_LHPP	0.390005		ENSG00000266900,1_RP11-173A16,2	0.420591
ENSG00000168275,14_COA6	0.364636		ENSG00000225254,2_ARMC8P1	0.381008		ENSG00000205476,8_CCDC85C	0.389914		ENSG00000198814,12_GK	0.420468
ENSG00000173391,8_OLR1	0.364534		ENSG00000064652,10_SNX24	0.380914		ENSG00000093144,18_ECHDC1	0.389903		ENSG00000258490,1_RP11-862P13,1	0.420131
ENSG00000250358,5_LINC02200	0.364393		ENSG00000237674,1_GSTA7P	0.380634		ENSG00000140022,9_STON2	0.389599		ENSG00000118526,6_TCF21	0.419743
ENSG00000256463,8_SALL3	0.364177		ENSG00000165475,13_CRYL1	0.380442		ENSG00000173391,8_OLR1	0.389581		ENSG00000177432,6_NAP1L5	0.419659
ENSG00000181924,6_COA4	0.36415		ENSG00000283307,1_OR5AK4P	0.380433		ENSG00000262097,1_LINC02185	0.389579		ENSG00000171766,15_GATM	0.419628
ENSG00000024862,17_CCDC28A	0.363932		ENSG00000107611,14_CUBN	0.380027		ENSG00000237316,1_RP1-288L1,4	0.389511		ENSG00000154813,9_DPH3	0.41958
ENSG00000164919,10_COX6C	0.363864		ENSG00000172425,10_TTC36	0.379823		ENSG00000250167,1_CTC-321K16,1	0.389495		ENSG00000249850,1_KRT18P31	0.419452
ENSG00000170469,10_SPATA24	0.363772		ENSG00000186198,3_SLC51B	0.379761		ENSG00000143612,19_C1orf43	0.389459		ENSG00000070808,15_CAMK2A	0.419408
ENSG00000020426,10_MNAT1	0.363674		ENSG00000154723,12_ATP5J	0.379745		ENSG00000165672,6_PRDX3	0.389405		ENSG00000163631,16_ALB	0.419026
ENSG00000253111,1_RP11-136O12,2	0.36357		ENSG00000231535,5_LINC00278	0.37967		ENSG00000169019,10_COMMD8	0.389339		ENSG00000186106,11_ANKRD46	0.418917
ENSG00000137834,14_SMAD6	0.363368		ENSG00000198668,10_CALM1	0.379589		ENSG00000089050,15_RBBP9	0.389208		ENSG00000215114,8_UBXN2B	0.418913
ENSG00000169213,6_RAB3B	0.363333		ENSG00000120509,10_PDZD11	0.379576		ENSG00000253506,2_NACA2	0.389179		ENSG00000137274,12_BPHL	0.418908
ENSG00000173163,10_COMMD1	0.363253		ENSG00000148057,15_IDNK	0.378941		ENSG00000171766,15_GATM	0.389178		ENSG00000145692,14_BHMT	0.418908
ENSG00000144118,13_RALB	0.36315		ENSG00000183784,6_C9orf66	0.378665		ENSG00000154162,14_CDH12	0.389091		ENSG00000171989,5_LDHAL6B	0.418886
ENSG00000095932,6_SMIM24	0.36306		ENSG00000255545,7_RP11-627G23,1	0.378662		ENSG00000178796,12_RIIAD1	0.389014		ENSG00000134817,10_APLNR	0.418839
ENSG00000137955,15_RABGGTB	0.363012		ENSG00000174827,13_PDZK1	0.378626		ENSG00000153707,16_PTPRD	0.388865		ENSG00000038274,16_MAT2B	0.418802
ENSG00000111424,10_VDR	0.363011		ENSG00000106780,8_MEGF9	0.378369		ENSG00000172164,13_SNTB1	0.38882		ENSG00000147400,8_CETN2	0.418638
ENSG00000148935,10_GAS2	0.362942		ENSG00000117054,13_ACADM	0.378367		ENSG00000237149,5_ZNF503-AS2	0.388794		ENSG00000236924,1_RP11-390F4,6	0.418636
ENSG00000223872,1_AC006372,5	0.362854		ENSG00000229537,5_LINC01739	0.378251		ENSG00000124313,13_IQSEC2	0.3887		ENSG00000157483,8_MYO1E	0.418571
ENSG00000119471,14_HSDL2	0.362746		ENSG00000253479,5_LINC01603	0.378249		ENSG00000112530,11_PACRG	0.388666		ENSG00000145247,11_OCIAD2	0.418494
ENSG00000197045,12_GMFB	0.362521		ENSG00000224322,1_AC004009,3	0.378212		ENSG00000102387,15_TAF7L	0.388597		ENSG00000202047,1_RNA5SP324	0.418452
ENSG00000226995,7_LINC00658	0.362302		ENSG00000205866,3_FAM99A	0.378212		ENSG00000242634,1_RPS24P16	0.388584		ENSG00000258997,1_NF1P2	0.418452
ENSG00000279082,3_LINC01727	0.36228		ENSG00000270268,1_RP1-164L12,1	0.378093		ENSG00000183853,17_KIRREL	0.388292		ENSG00000169213,6_RAB3B	0.418087
ENSG00000119318,12_RAD23B	0.361748		ENSG00000203896,9_LIME1	0.378054		ENSG00000233005,1_AC067959,1	0.38824		ENSG00000233544,1_EIF3KP2	0.418082
ENSG00000279439,1_CTD-2576N18,1	0.361702		ENSG00000231789,2_PIK3CD-AS2	0.37804		ENSG00000231202,1_TRGVB	0.388187		ENSG00000113494,16_PRLR	0.418041
ENSG00000228439,5_TSTD3	0.361674		ENSG00000158467,16_AHCYL2	0.377682		ENSG00000257267,3_ZNF271P	0.388045		ENSG00000119318,12_RAD23B	0.417985
ENSG00000065548,17_ZC3H15	0.361665		ENSG00000171097,13_KYAT1	0.377663		ENSG00000248378,1_RP11-5N11,5	0.387873		ENSG00000175854,11_SWI5	0.417863
ENSG00000236924,1_RP11-390F4,6	0.361592		ENSG00000167588,12_GPD1	0.377393		ENSG00000170469,10_SPATA24	0.387857		ENSG00000227240,1_RP11-563D10,1	0.417835
ENSG00000274159,1_AL133243,3	0.361495		ENSG00000233332,1_RP4-799P18,2	0.377235		ENSG00000162951,10_LRRTM1	0.387814		ENSG00000101888,11_NXT2	0.417825
ENSG00000131015,4_ULBP2	0.361266		ENSG00000132840,9_BHMT2	0.376942		ENSG00000264015,1_RP11-176N18,2	0.387805		ENSG00000283307,1_OR5AK4P	0.417809
ENSG00000145247,11_OCIAD2	0.361106		ENSG00000160868,14_CYP3A4	0.376891		ENSG00000253966,1_CTC-455F18,3	0.387788		ENSG00000172164,13_SNTB1	0.417741
ENSG00000254481,1_PTP4A2P2	0.361024		ENSG00000164283,12_ESM1	0.376758		ENSG00000151413,16_NUBPL	0.387516		ENSG00000249467,1_RP11-492O8,1	0.41772
ENSG00000142168,14_SOD1	0.360867		ENSG00000255035,2_SDHCP4	0.376605		ENSG00000141338,13_ABCA8	0.387446		ENSG00000164172,18_MOCS2	0.41772
ENSG00000167220,11_HDHD2	0.360836		ENSG00000162482,4_AKR7A3	0.376602		ENSG00000186431,18_FCAR	0.387367		ENSG00000237316,1_RP1-288L1,4	0.41757
ENSG00000223006,1_RN7SKP137	0.360602		ENSG00000232818,2_RPS2P32	0.376503		ENSG00000120860,10_WASHC3	0.387138		ENSG00000243339,3_RN7SL738P	0.417529
ENSG00000119711,12_ALDH6A1	0.36052		ENSG00000277718,1_CTD-2311M21,5	0.37648		ENSG00000234891,1_RP1-288L1,5	0.387023		ENSG00000279796,1_RP11-317F20,3	0.417512
ENSG00000234601,1_CHRM3-AS1	0.360495		ENSG00000160870,12_CYP3A7	0.376053		ENSG00000238258,1_RP11-342D11,2	0.386952		ENSG00000224189,6_HAGLR	0.417406
ENSG00000124678,17_TCP11	0.360487		ENSG00000223342,2_RP3-429O6,1	0.376046		ENSG00000225548,5_LINC01980	0.386832		ENSG00000231967,1_RP11-12D24,6	0.417257
ENSG00000262500,1_MAPK8IP1P1	0.360459		ENSG00000234647,2_RP11-503C24,4	0.375972		ENSG00000138448,11_ITGAV	0.386718		ENSG00000235162,8_C12orf75	0.41722
ENSG00000169567,11_HINT1	0.360379		ENSG00000255028,5_RP11-708B6,2	0.375966		ENSG00000229502,5_RP11-52J3,2	0.386593		ENSG00000153904,18_DDAH1	0.417116
ENSG00000135045,6_C9orf40	0.360205		ENSG00000223765,2_LINC01626	0.375939		ENSG00000226995,7_LINC00658	0.38633		ENSG00000181104,6_F2R	0.417053
ENSG00000226899,1_RP11-298J20,3	0.360182		ENSG00000127184,12_COX7C	0.375801		ENSG00000155959,10_VBP1	0.386215		ENSG00000169019,10_COMMD8	0.416872
ENSG00000230637,2_CTA-246H3,8	0.360017		ENSG00000176912,3_TYMSOS	0.37569		ENSG00000153904,18_DDAH1	0.386208		ENSG00000170860,3_LSM3	0.416732
ENSG00000131171,12_SH3BGRL	0.359767		ENSG00000227970,1_NR1H5P	0.375466		ENSG00000135108,14_FBXO21	0.386205		ENSG00000112530,11_PACRG	0.416557
ENSG00000238276,5_RP11-245J24,1	0.359741		ENSG00000175741,5_RWDD4P2	0.375424		ENSG00000257845,1_RP11-626P14,1	0.386159		ENSG00000206674,1_RNU6-945P	0.416504
ENSG00000175600,15_SUGCT	0.359384		ENSG00000134056,11_MRPS36	0.375296		ENSG00000231210,2_LINC01510	0.385992		ENSG00000214814,7_FER1L6	0.416453
ENSG00000155975,9_VPS37A	0.35905		ENSG00000109390,11_NDUFC1	0.375259		ENSG00000111802,13_TDP2	0.385952		ENSG00000243167,1_RPS10P28	0.416445
ENSG00000145088,8_EAF2	0.359036		ENSG00000221870,2_TMEM257	0.375244		ENSG00000236327,2_RP11-759F5,1	0.385949		ENSG00000136371,10_MTHFS	0.416442
ENSG00000257267,3_ZNF271P	0.358869		ENSG00000113790,10_EHHADH	0.375235		ENSG00000127884,4_ECHS1	0.385896		ENSG00000177173,5_NAP1L4P1	0.416322
ENSG00000214485,6_RPL7P1	0.35868		ENSG00000159915,12_ZNF233	0.37521		ENSG00000126016,15_AMOT	0.385697		ENSG00000256508,2_MRGPRF-AS1	0.416258
ENSG00000266104,1_MIR4326	0.358292		ENSG00000180777,13_ANKRD30B	0.375178		ENSG00000106399,11_RPA3	0.385693		ENSG00000111802,13_TDP2	0.41619
ENSG00000100575,13_TIMM9	0.358234		ENSG00000237400,1_AC006960,7	0.374897		ENSG00000115419,12_GLS	0.385666		ENSG00000116791,13_CRYZ	0.416085
ENSG00000225864,1_HCG4P11	0.358179		ENSG00000267750,5_RUNDC3A-AS1	0.374869		ENSG00000103187,7_COTL1	0.385531		ENSG00000112304,10_ACOT13	0.415948
ENSG00000112695,11_COX7A2	0.358115		ENSG00000134042,12_MRO	0.37486		ENSG00000259918,1_NDUFA5P11	0.385485		ENSG00000167889,12_MGAT5B	0.415911
ENSG00000147647,12_DPYS	0.357994		ENSG00000123106,10_CCDC91	0.374727		ENSG00000255556,2_RP11-351I21,6	0.385472		ENSG00000197114,11_ZGPAT	0.415707
ENSG00000124172,9_ATP5E	0.357853		ENSG00000234488,1_AC096664,1	0.374667		ENSG00000243167,1_RPS10P28	0.3854		ENSG00000256969,1_RP11-320N7,2	0.41568
ENSG00000184260,5_HIST2H2AC	0.357664		ENSG00000227243,3_SLAMF6P1	0.374661		ENSG00000171989,5_LDHAL6B	0.385348		ENSG00000116199,11_FAM20B	0.415655
ENSG00000131771,13_PPP1R1B	0.357609		ENSG00000228044,2_RP4-781K5,4	0.374617		ENSG00000157483,8_MYO1E	0.385305		ENSG00000246523,7_RP11-736K20,6	0.415488
ENSG00000169139,11_UBE2V2	0.357445		ENSG00000223716,2_RP11-113O24,3	0.374461		ENSG00000254287,1_RP11-44K6,4	0.385229		ENSG00000227863,2_AC002383,2	0.41535
ENSG00000164283,12_ESM1	0.357251		ENSG00000142168,14_SOD1	0.374432		ENSG00000257894,2_RP1-78O14,1	0.385214		ENSG00000170456,15_DENND5B	0.415243
ENSG00000148090,11_AUH	0.356848		ENSG00000211452,10_DIO1	0.374429		ENSG00000139344,7_AMDHD1	0.385132		ENSG00000223751,1_AC116609,2	0.415193
ENSG00000256050,2_RP11-982M15,6	0.356646		ENSG00000133112,16_TPT1	0.374349		ENSG00000223967,1_RP11-505P4,5	0.384895		ENSG00000231533,1_RP1-232L24,3	0.415154
ENSG00000004455,16_AK2	0.356489		ENSG00000213262,3_VDAC2P3	0.374303		ENSG00000238008,1_COX6CP10	0.384792		ENSG00000251370,1_SEMA5A-AS1	0.415117
ENSG00000243064,8_ABCC13	0.356401		ENSG00000136267,13_DGKB	0.37429		ENSG00000183888,4_C1orf64	0.384738		ENSG00000189266,11_PNRC2	0.414878
ENSG00000257813,2_RP11-73B8,2	0.356359		ENSG00000234460,1_XXyac-YM21GA2,4	0.37426		ENSG00000185010,13_F8	0.384717		ENSG00000282728,1_PGR-AS1	0.414854
ENSG00000135070,14_ISCA1	0.356211		ENSG00000255353,1_RP11-382M14,1	0.374142		ENSG00000166228,8_PCBD1	0.384633		ENSG00000102409,9_BEX4	0.414852
ENSG00000010932,16_FMO1	0.356164		ENSG00000125246,15_CLYBL	0.37385		ENSG00000275894,1_RP3-453C12,14	0.384369		ENSG00000243916,1_RP11-6K23,1	0.414757
ENSG00000108309,13_RUNDC3A	0.356129		ENSG00000124313,13_IQSEC2	0.373813		ENSG00000173212,4_MAB21L3	0.384346		ENSG00000171759,9_PAH	0.414527
ENSG00000160014,16_CALM3	0.355989		ENSG00000137106,17_GRHPR	0.373645		ENSG00000278399,1_RP11-74M13,5	0.384306		ENSG00000135045,6_C9orf40	0.414501
ENSG00000109971,13_HSPA8	0.355904		ENSG00000160282,13_FTCD	0.373636		ENSG00000235181,1_AC009892,2	0.384273		ENSG00000140374,15_ETFA	0.414428
ENSG00000184735,6_DDX53	0.355883		ENSG00000130377,13_ACSBG2	0.37356		ENSG00000125249,6_RAP2A	0.384176		ENSG00000248634,1_CTC-573M9,1	0.414248
ENSG00000164096,12_C4orf3	0.355809		ENSG00000118137,9_APOA1	0.373516		ENSG00000112175,7_BMP5	0.383841		ENSG00000236272,1_Z82214,3	0.41415
ENSG00000280027,1_RP11-44F14,10	0.355733		ENSG00000266921,1_RP11-15A1,7	0.373461		ENSG00000270342,1_RP11-478L17,1	0.383817		ENSG00000116138,12_DNAJC16	0.414126
ENSG00000112541,13_PDE10A	0.355664		ENSG00000183287,13_CCBE1	0.372925		ENSG00000215218,3_UBE2QL1	0.383813		ENSG00000100191,5_SLC5A4	0.414117
ENSG00000254406,1_RP11-215D10,1	0.355578		ENSG00000254631,5_RP11-702H23,4	0.372874		ENSG00000169213,6_RAB3B	0.383768		ENSG00000242638,3_RN7SL294P	0.414102
ENSG00000106153,12_CHCHD2	0.355144		ENSG00000103876,11_FAH	0.372808		ENSG00000251175,5_RP11-45L9,1	0.38368		ENSG00000214114,8_MYCBP	0.414097
ENSG00000137710,14_RDX	0.355083		ENSG00000131495,8_NDUFA2	0.372794		ENSG00000102195,9_GPR50	0.383614		ENSG00000255319,5_ENPP7P8	0.414096
ENSG00000118418,14_HMGN3	0.354972		ENSG00000072210,18_ALDH3A2	0.372588		ENSG00000095932,6_SMIM24	0.383613		ENSG00000228401,4_HSPC324	0.413963
ENSG00000117009,11_KMO	0.354707		ENSG00000167941,2_SOST	0.372542		ENSG00000149575,5_SCN2B	0.383571		ENSG00000178585,14_CTNNBIP1	0.413597
ENSG00000112304,10_ACOT13	0.35468		ENSG00000249378,5_LINC01060	0.372486		ENSG00000158467,16_AHCYL2	0.383569		ENSG00000163915,7_IGF2BP2-AS1	0.413517
ENSG00000225152,1_RP11-338O1,2	0.354657		ENSG00000170860,3_LSM3	0.372392		ENSG00000218107,1_RP1-261G23,4	0.383527		ENSG00000165548,10_TMEM63C	0.413499
ENSG00000148841,15_ITPRIP	0.354392		ENSG00000269364,1_LINC01233	0.372177		ENSG00000226253,1_MRPL35P3	0.383363		ENSG00000089063,14_TMEM230	0.413485
ENSG00000255277,3_ABCC6P2	0.354382		ENSG00000113302,4_IL12B	0.372089		ENSG00000136872,17_ALDOB	0.383277		ENSG00000203756,7_TMEM244	0.413356
ENSG00000087095,12_NLK	0.354337		ENSG00000117448,13_AKR1A1	0.372038		ENSG00000243955,5_GSTA1	0.383167		ENSG00000199933,1_RNY1P16	0.413321
ENSG00000113387,11_SUB1	0.354247		ENSG00000116791,13_CRYZ	0.371929		ENSG00000145692,14_BHMT	0.383109		ENSG00000242808,7_SOX2-OT	0.413229
ENSG00000241211,1_IQCJ-SCHIP1-AS1	0.354237		ENSG00000238102,1_RP11-19D2,1	0.371717		ENSG00000235482,1_RPL21P135	0.38307		ENSG00000164039,14_BDH2	0.413226
ENSG00000124098,9_FAM210B	0.354193		ENSG00000120915,13_EPHX2	0.371642		ENSG00000251576,1_LINC01267	0.383037		ENSG00000113448,18_PDE4D	0.41318
ENSG00000107960,10_STN1	0.354086		ENSG00000216775,2_RP1-152L7,5	0.371589		ENSG00000101350,7_KIF3B	0.382638		ENSG00000233070,1_ZFY-AS1	0.413074
ENSG00000100079,6_LGALS2	0.353976		ENSG00000225376,5_TMEM246-AS1	0.371582		ENSG00000270268,1_RP1-164L12,1	0.382627		ENSG00000268117,1_VN1R84P	0.413073
ENSG00000175741,5_RWDD4P2	0.353956		ENSG00000074410,13_CA12	0.371542		ENSG00000076770,14_MBNL3	0.382605		ENSG00000120860,10_WASHC3	0.413066
ENSG00000108379,9_WNT3	0.35391		ENSG00000235169,7_SMIM1	0.371416		ENSG00000248254,1_AC092597,3	0.382593		ENSG00000260658,5_RP11-368L12,1	0.41296
ENSG00000229104,1_YY1P2	0.353909		ENSG00000104938,16_CLEC4M	0.371388		ENSG00000250934,1_RP11-71E19,1	0.382561		ENSG00000137955,15_RABGGTB	0.412802
ENSG00000127125,8_PPCS	0.353773		ENSG00000184117,11_NIPSNAP1	0.37125		ENSG00000279932,1_RP11-349F21,2	0.38245		ENSG00000240694,8_PNMA2	0.412689
ENSG00000168679,17_SLC16A4	0.353767		ENSG00000224773,2_HSPA8P7	0.371056		ENSG00000276568,1_Metazoa_SRP	0.382322		ENSG00000168306,12_ACOX2	0.412686
ENSG00000104408,9_EIF3E	0.353598		ENSG00000240253,5_FAR2P3	0.370984		ENSG00000204613,10_TRIM10	0.382249		ENSG00000230778,1_ANKRD63	0.412673
ENSG00000224282,3_CTD-2290C23,1	0.353569		ENSG00000253327,2_RAD21-AS1	0.370891		ENSG00000143369,14_ECM1	0.382225		ENSG00000165527,6_ARF6	0.412615
ENSG00000283512,1_CTD-2547E10,6	0.353391		ENSG00000124343,12_XG	0.370872		ENSG00000106733,20_NMRK1	0.382211		ENSG00000249138,1_SLED1	0.412529
ENSG00000154678,16_PDE1C	0.353346		ENSG00000196177,12_ACADSB	0.37073		ENSG00000147459,17_DOCK5	0.382144		ENSG00000196724,12_ZNF418	0.412511
ENSG00000222024,2_AC004945,1	0.35328		ENSG00000167889,12_MGAT5B	0.370537		ENSG00000146411,5_SLC2A12	0.381754		ENSG00000088986,10_DYNLL1	0.412493
ENSG00000170819,4_BFSP2	0.35323		ENSG00000143882,10_ATP6V1C2	0.370328		ENSG00000253844,1_RP11-546K22,1	0.381717		ENSG00000224965,1_KCNC4-AS1	0.412385
ENSG00000122180,4_MYOG	0.353138		ENSG00000279439,1_CTD-2576N18,1	0.37031		ENSG00000163631,16_ALB	0.381576		ENSG00000274554,1_RP11-240G22,5	0.412284
ENSG00000275860,1_RP11-178C3,7	0.353043		ENSG00000236516,1_KLF2P4	0.37024		ENSG00000138669,9_PRKG2	0.381539		ENSG00000119314,15_PTBP3	0.411992
ENSG00000023697,12_DERA	0.353005		ENSG00000148730,6_EIF4EBP2	0.370094		ENSG00000265125,5_RP11-31I22,3	0.381529		ENSG00000141338,13_ABCA8	0.411911
ENSG00000177432,6_NAP1L5	0.352966		ENSG00000010810,17_FYN	0.369861		ENSG00000115541,10_HSPE1	0.381435		ENSG00000129824,15_RPS4Y1	0.411884
ENSG00000186132,14_C2orf76	0.352889		ENSG00000260201,2_RP11-143N13,2	0.369743		ENSG00000267222,1_RP11-194N12,2	0.38131		ENSG00000242598,1_MED28P8	0.411876
ENSG00000230156,2_LINC00443	0.352822		ENSG00000135108,14_FBXO21	0.369389		ENSG00000139445,17_FOXN4	0.381193		ENSG00000222014,5_RAB6C	0.411818
ENSG00000236739,3_CLIC4P1	0.352758		ENSG00000165264,10_NDUFB6	0.369338		ENSG00000136888,6_ATP6V1G1	0.381189		ENSG00000073282,12_TP63	0.411491
ENSG00000235082,2_SUMO1P3	0.35274		ENSG00000251637,6_RP11-119D9,1	0.369285		ENSG00000155975,9_VPS37A	0.381127		ENSG00000069966,18_GNB5	0.411485
ENSG00000145692,14_BHMT	0.35253		ENSG00000227403,1_LINC01806	0.369114		ENSG00000155008,13_APOOL	0.381094		ENSG00000140022,9_STON2	0.411327
ENSG00000237645,1_RP11-521A24,1	0.352447		ENSG00000124588,19_NQO2	0.368864		ENSG00000267750,5_RUNDC3A-AS1	0.381067		ENSG00000267175,5_RP11-879F14,1	0.41116
ENSG00000237472,1_AP000361,2	0.352432		ENSG00000185274,11_WBSCR17	0.368838		ENSG00000140015,19_KCNH5	0.380975		ENSG00000176171,11_BNIP3	0.411114
ENSG00000158458,19_NRG2	0.352311		ENSG00000263641,1_MIR4777	0.36874		ENSG00000163412,12_EIF4E3	0.380813		ENSG00000242953,1_RP11-803B1,3	0.411056
ENSG00000164346,9_NSA2	0.352059		ENSG00000182247,9_UBE2E2	0.368636		ENSG00000269471,1_RP11-15H20,2	0.380762		ENSG00000243083,5_LINC00870	0.411005
ENSG00000206888,1_RNU6-48P	0.352007		ENSG00000154813,9_DPH3	0.368635		ENSG00000170956,16_CEACAM3	0.38048		ENSG00000111666,10_CHPT1	0.410978
ENSG00000117280,12_RAB29	0.351906		ENSG00000256463,8_SALL3	0.368587		ENSG00000215179,5_MAPK6PS4	0.380358		ENSG00000171201,10_SMR3B	0.410772
ENSG00000215256,3_DHRS4-AS1	0.351889		ENSG00000255746,1_RP11-283I3,4	0.368586		ENSG00000115762,16_PLEKHB2	0.38027		ENSG00000171735,18_CAMTA1	0.410748
ENSG00000234702,1_VDAC1P3	0.351716		ENSG00000171174,13_RBKS	0.368564		ENSG00000279567,1_RP11-849N15,5	0.3802		ENSG00000266335,1_RP11-25O3,1	0.410711
ENSG00000172935,8_MRGPRF	0.351679		ENSG00000187630,15_DHRS4L2	0.368427		ENSG00000233167,1_EEF1A1P26	0.38018		ENSG00000162616,8_DNAJB4	0.410705
ENSG00000237473,1_RP11-324C10,1	0.351616		ENSG00000264720,3_MIR3117	0.368347		ENSG00000163541,11_SUCLG1	0.38004		ENSG00000162493,16_PDPN	0.410697
ENSG00000204253,4_HNRNPCP2	0.351586		ENSG00000246662,6_LINC00535	0.368327		ENSG00000137274,12_BPHL	0.379838		ENSG00000233087,7_WTH3DI	0.410648
ENSG00000101349,16_PAK5	0.351452		ENSG00000263535,2_AK4P1	0.368321		ENSG00000258796,1_CTD-2560C21,1	0.379748		ENSG00000113805,8_CNTN3	0.41055
ENSG00000283307,1_OR5AK4P	0.351443		ENSG00000137720,7_C11orf1	0.368267		ENSG00000093217,9_XYLB	0.379739		ENSG00000188086,13_PRSS45	0.410537
ENSG00000167100,14_SAMD14	0.35144		ENSG00000228208,6_C1orf143	0.367913		ENSG00000165678,20_GHITM	0.379703		ENSG00000197885,10_NKIRAS1	0.410488
ENSG00000259419,2_HNRNPCP3	0.351414		ENSG00000222014,5_RAB6C	0.367598		ENSG00000186868,15_MAPT	0.37954		ENSG00000047662,4_FAM184B	0.410483
ENSG00000100053,9_CRYBB3	0.351406		ENSG00000279136,1_LA16c-335H7,2	0.367559		ENSG00000173253,15_DMRT2	0.379516		ENSG00000153707,16_PTPRD	0.410481
ENSG00000106615,9_RHEB	0.351211		ENSG00000087076,8_HSD17B14	0.367519		ENSG00000162877,12_PM20D1	0.379499		ENSG00000137942,16_FNBP1L	0.41045
ENSG00000116771,5_AGMAT	0.351156		ENSG00000253663,1_NPM1P52	0.367496		ENSG00000263563,5_UBBP4	0.379445		ENSG00000258654,1_RP11-509A17,3	0.410429
ENSG00000111981,4_ULBP1	0.351012		ENSG00000176485,11_PLA2G16	0.367367		ENSG00000236924,1_RP11-390F4,6	0.379392		ENSG00000143149,12_ALDH9A1	0.41032
ENSG00000151413,16_NUBPL	0.351001		ENSG00000136521,12_NDUFB5	0.367311		ENSG00000180817,11_PPA1	0.379389		ENSG00000139344,7_AMDHD1	0.410226
ENSG00000226798,1_RP11-289F5,1	0.350996		ENSG00000238217,5_LINC01877	0.367264		ENSG00000177822,7_AC108142,1	0.379309		ENSG00000109881,16_CCDC34	0.410181
ENSG00000164117,13_FBXO8	0.350659		ENSG00000112667,12_DNPH1	0.36725		ENSG00000222973,1_RNU2-25P	0.379305		ENSG00000170417,15_TMEM182	0.409812
ENSG00000203644,3_RP11-332M2,1	0.350534		ENSG00000231378,1_NDUFAF4P4	0.367202		ENSG00000177173,5_NAP1L4P1	0.379245		ENSG00000143252,14_SDHC	0.409806
ENSG00000240935,6_PLGLA	0.350488		ENSG00000185010,13_F8	0.367189		ENSG00000231533,1_RP1-232L24,3	0.378854		ENSG00000145088,8_EAF2	0.409647
ENSG00000171766,15_GATM	0.350464		ENSG00000123091,4_RNF11	0.367164		ENSG00000143252,14_SDHC	0.378798		ENSG00000035115,21_SH3YL1	0.409526
ENSG00000171126,7_KCNG3	0.350449		ENSG00000214194,8_LINC00998	0.367026		ENSG00000250358,5_LINC02200	0.378609		ENSG00000160014,16_CALM3	0.409428
ENSG00000070087,13_PFN2	0.350097		ENSG00000263503,1_MAPK8IP1P2	0.366777		ENSG00000154813,9_DPH3	0.378596		ENSG00000115850,9_LCT	0.409402
ENSG00000233005,1_AC067959,1	0.349862		ENSG00000139211,6_AMIGO2	0.366708		ENSG00000270900,1_NUDT19P4	0.378581		ENSG00000263563,5_UBBP4	0.409058
ENSG00000225988,1_LAMP5-AS1	0.349862		ENSG00000180817,11_PPA1	0.366609		ENSG00000148700,14_ADD3	0.378448		ENSG00000238906,1_snoU13	0.409056
ENSG00000149124,10_GLYAT	0.349839		ENSG00000272129,1_RP11-250B2,6	0.366589		ENSG00000258654,1_RP11-509A17,3	0.378432		ENSG00000261572,1_RP11-384L8,1	0.408652
ENSG00000177465,4_ACOT4	0.349793		ENSG00000253636,1_RP11-531A24,5	0.366476		ENSG00000123472,12_ATPAF1	0.378258		ENSG00000114520,10_SNX4	0.40852
ENSG00000269994,1_RP11-276H19,2	0.349759		ENSG00000269471,1_RP11-15H20,2	0.366416		ENSG00000237751,2_LINC01143	0.378198		ENSG00000081377,16_CDC14B	0.40847
ENSG00000148450,12_MSRB2	0.34974		ENSG00000134864,10_GGACT	0.36627		ENSG00000082175,14_PGR	0.378106		ENSG00000166347,18_CYB5A	0.408465
ENSG00000132432,13_SEC61G	0.349575		ENSG00000248242,1_RP11-556I14,2	0.366027		ENSG00000108984,13_MAP2K6	0.378055		ENSG00000117395,12_EBNA1BP2	0.408455
ENSG00000135838,13_NPL	0.349555		ENSG00000241765,2_RPS26P45	0.366009		ENSG00000270997,1_RP11-703P11,1	0.377941		ENSG00000214194,8_LINC00998	0.408447
ENSG00000186868,15_MAPT	0.349526		ENSG00000173141,4_MRPL57	0.36593		ENSG00000225728,2_RP6-191P20,3	0.377862		ENSG00000267058,1_RP11-15A1,3	0.408196
ENSG00000171759,9_PAH	0.349446		ENSG00000254481,1_PTP4A2P2	0.365856		ENSG00000204929,12_AC074391,1	0.377788		ENSG00000165799,4_RNASE7	0.408188
ENSG00000204518,2_AADACL4	0.349411		ENSG00000149575,5_SCN2B	0.365814		ENSG00000231496,1_RP1-251M9,2	0.377761		ENSG00000207223,1_Y_RNA	0.408036
ENSG00000211883,1_TRAJ6	0.349225		ENSG00000257261,5_RP11-96H19,1	0.365623		ENSG00000283167,1_RP11-1223D19,6	0.377673		ENSG00000184117,11_NIPSNAP1	0.407944
ENSG00000241224,7_FLJ22763	0.349189		ENSG00000103187,7_COTL1	0.365459		ENSG00000112304,10_ACOT13	0.377669		ENSG00000076258,9_FMO4	0.407845
ENSG00000153086,13_ACMSD	0.349137		ENSG00000118004,17_COLEC11	0.365356		ENSG00000253457,2_SMIM18	0.377594		ENSG00000226939,1_AC062021,1	0.407608
ENSG00000137563,11_GGH	0.349128		ENSG00000260658,5_RP11-368L12,1	0.365302		ENSG00000267175,5_RP11-879F14,1	0.377544		ENSG00000225864,1_HCG4P11	0.407478
ENSG00000174951,10_FUT1	0.349053		ENSG00000249282,1_RP11-432M8,6	0.365031		ENSG00000205116,3_TMEM88B	0.377298		ENSG00000254560,5_BBOX1-AS1	0.40742
ENSG00000143727,15_ACP1	0.349042		ENSG00000255398,2_HCAR3	0.364879		ENSG00000235531,9_MSC-AS1	0.377156		ENSG00000146376,10_ARHGAP18	0.407306
ENSG00000196177,12_ACADSB	0.349014		ENSG00000230053,2_RP11-76N22,1	0.364829		ENSG00000240905,3_RN7SL798P	0.37693		ENSG00000182551,13_ADI1	0.407301
ENSG00000237149,5_ZNF503-AS2	0.349013		ENSG00000249738,8_AC008697,1	0.364818		ENSG00000279439,1_CTD-2576N18,1	0.376833		ENSG00000269821,1_KCNQ1OT1	0.407259
ENSG00000200701,1_RNU6-674P	0.34869		ENSG00000270342,1_RP11-478L17,1	0.364768		ENSG00000204518,2_AADACL4	0.376784		ENSG00000229502,5_RP11-52J3,2	0.407199
ENSG00000240238,1_RP11-112N19,2	0.348648		ENSG00000243989,8_ACY1	0.364741		ENSG00000168878,16_SFTPB	0.3767		ENSG00000164117,13_FBXO8	0.407021
ENSG00000155465,18_SLC7A7	0.348593		ENSG00000124214,19_STAU1	0.364723		ENSG00000198692,9_EIF1AY	0.37669		ENSG00000182508,13_LHFPL1	0.407015
ENSG00000178585,14_CTNNBIP1	0.348482		ENSG00000261170,1_RP11-252A24,5	0.364555		ENSG00000266104,1_MIR4326	0.376623		ENSG00000205707,10_ETFRF1	0.4068
ENSG00000180071,19_ANKRD18A	0.348377		ENSG00000175768,12_TOMM5	0.3644		ENSG00000253676,1_TAGLN2P1	0.376611		ENSG00000147459,17_DOCK5	0.406778
ENSG00000271868,1_RP11-1293J14,1	0.348342		ENSG00000200701,1_RNU6-674P	0.364396		ENSG00000116771,5_AGMAT	0.376528		ENSG00000166228,8_PCBD1	0.406667
ENSG00000198937,8_CCDC167	0.34821		ENSG00000215277,8_RNF212B	0.364142		ENSG00000129235,10_TXNDC17	0.376505		ENSG00000224837,1_GCSHP5	0.406533
ENSG00000198053,11_SIRPA	0.348122		ENSG00000065882,15_TBC1D1	0.364009		ENSG00000236516,1_KLF2P4	0.376388		ENSG00000270997,1_RP11-703P11,1	0.406496
ENSG00000241529,3_RN7SL767P	0.348008		ENSG00000109919,9_MTCH2	0.363828		ENSG00000125534,9_PPDPF	0.376123		ENSG00000128872,9_TMOD2	0.406491
ENSG00000164172,18_MOCS2	0.347981		ENSG00000167220,11_HDHD2	0.363448		ENSG00000155465,18_SLC7A7	0.37606		ENSG00000137561,4_TTPA	0.40643
ENSG00000101350,7_KIF3B	0.347903		ENSG00000273119,1_RP11-128P17,4	0.363385		ENSG00000167754,12_KLK5	0.375934		ENSG00000112357,12_PEX7	0.406344
ENSG00000117118,9_SDHB	0.347899		ENSG00000173915,14_USMG5	0.363367		ENSG00000115850,9_LCT	0.375851		ENSG00000170310,14_STX8	0.405905
ENSG00000239194,1_RNU1-123P	0.347705		ENSG00000136003,15_ISCU	0.363358		ENSG00000186665,9_C17orf58	0.375621		ENSG00000107960,10_STN1	0.405901
ENSG00000143149,12_ALDH9A1	0.347669		ENSG00000167363,13_FN3K	0.363352		ENSG00000115364,13_MRPL19	0.375544		ENSG00000136003,15_ISCU	0.405478
ENSG00000275718,1_CCL15	0.347436		ENSG00000159423,16_ALDH4A1	0.363331		ENSG00000247775,2_SNCA-AS1	0.375487		ENSG00000118292,8_C1orf54	0.40543
ENSG00000090263,15_MRPS33	0.347405		ENSG00000156885,5_COX6A2	0.363316		ENSG00000165527,6_ARF6	0.375176		ENSG00000065613,13_SLK	0.405398
ENSG00000258469,1_CHMP4BP1	0.347286		ENSG00000223751,1_AC116609,2	0.363298		ENSG00000214353,7_VAC14-AS1	0.37515		ENSG00000261804,1_RP11-44F14,2	0.405362
ENSG00000131979,18_GCH1	0.347265		ENSG00000116030,16_SUMO1	0.362755		ENSG00000180233,10_ZNRF2	0.375102		ENSG00000143727,15_ACP1	0.40536
ENSG00000263586,1_HID1-AS1	0.347254		ENSG00000229005,2_HNF4A-AS1	0.362691		ENSG00000184117,11_NIPSNAP1	0.37499		ENSG00000148584,14_A1CF	0.405135
ENSG00000140015,19_KCNH5	0.347198		ENSG00000227895,5_ISX-AS1	0.362675		ENSG00000124098,9_FAM210B	0.374574		ENSG00000116288,12_PARK7	0.405116
ENSG00000110195,12_FOLR1	0.347172		ENSG00000172172,7_MRPL13	0.36264		ENSG00000113083,13_LOX	0.374403		ENSG00000154162,14_CDH12	0.405083
ENSG00000171433,11_GLOD5	0.347136		ENSG00000035115,21_SH3YL1	0.362639		ENSG00000171759,9_PAH	0.374358		ENSG00000262075,3_DKFZP434A062	0.404895
ENSG00000114854,7_TNNC1	0.347062		ENSG00000256802,2_RP11-680F8,1	0.362577		ENSG00000104408,9_EIF3E	0.374216		ENSG00000255471,1_RP11-736K20,5	0.404838
ENSG00000150938,9_CRIM1	0.346961		ENSG00000140307,10_GTF2A2	0.362484		ENSG00000255042,3_RP11-347H15,5	0.374208		ENSG00000259831,1_LINC00567	0.404732
ENSG00000265697,1_RP11-31I22,4	0.346959		ENSG00000236769,1_RP11-168P8,5	0.362427		ENSG00000142583,17_SLC2A5	0.374179		ENSG00000137860,11_SLC28A2	0.404628
ENSG00000125246,15_CLYBL	0.346735		ENSG00000269933,1_RP3-333A15,2	0.362358		ENSG00000112245,10_PTP4A1	0.374028		ENSG00000251175,5_RP11-45L9,1	0.404609
ENSG00000131910,4_NR0B2	0.346618		ENSG00000266104,1_MIR4326	0.362113		ENSG00000135838,13_NPL	0.373807		ENSG00000139517,7_LNX2	0.404597
ENSG00000119408,16_NEK6	0.346522		ENSG00000127125,8_PPCS	0.362102		ENSG00000225947,1_RP11-313E4,1	0.373804		ENSG00000241860,6_RP11-34P13,13	0.404569
ENSG00000198839,9_ZNF277	0.346302		ENSG00000163170,11_BOLA3	0.362063		ENSG00000215114,8_UBXN2B	0.373694		ENSG00000166260,10_COX11	0.404551
ENSG00000174567,7_GOLT1A	0.346129		ENSG00000268754,1_LINC01081	0.362032		ENSG00000205544,3_TMEM256	0.373636		ENSG00000227400,2_AC012501,2	0.404477
ENSG00000163993,6_S100P	0.346052		ENSG00000124299,13_PEPD	0.36198		ENSG00000251538,5_LINC02201	0.3736		ENSG00000115762,16_PLEKHB2	0.404261
ENSG00000255097,1_RP11-5L12,1	0.345955		ENSG00000175279,21_CENPS	0.361936		ENSG00000116791,13_CRYZ	0.373595		ENSG00000042317,16_SPATA7	0.404163
ENSG00000128590,4_DNAJB9	0.345948		ENSG00000211883,1_TRAJ6	0.361855		ENSG00000234647,2_RP11-503C24,4	0.373201		ENSG00000156958,14_GALK2	0.404133
ENSG00000178235,7_SLITRK1	0.345932		ENSG00000234155,1_RP11-30P6,6	0.361819		ENSG00000132677,12_RHBG	0.373181		ENSG00000204929,12_AC074391,1	0.40408
ENSG00000198054,11_DSCR8	0.345622		ENSG00000253284,2_RP11-282K24,3	0.361798		ENSG00000232163,2_RPLP1P13	0.373011		ENSG00000279136,1_LA16c-335H7,2	0.404049
ENSG00000159915,12_ZNF233	0.345482		ENSG00000258654,1_RP11-509A17,3	0.361737		ENSG00000224215,1_RP11-371A19,2	0.372895		ENSG00000280374,1_RP11-337N6,3	0.404007
ENSG00000135002,11_RFK	0.345472		ENSG00000147400,8_CETN2	0.361435		ENSG00000087095,12_NLK	0.372895		ENSG00000133393,12_FOPNL	0.404006
ENSG00000189266,11_PNRC2	0.345175		ENSG00000143612,19_C1orf43	0.361344		ENSG00000233070,1_ZFY-AS1	0.372722		ENSG00000282826,1_FRG1CP	0.403968
ENSG00000115350,11_POLE4	0.345142		ENSG00000124333,15_VAMP7	0.361321		ENSG00000148513,17_ANKRD30A	0.372672		ENSG00000108064,10_TFAM	0.403931
ENSG00000143933,16_CALM2	0.344889		ENSG00000266973,1_CTD-3162L10,3	0.361287		ENSG00000166275,15_BORCS7	0.372618		ENSG00000107745,17_MICU1	0.403926
ENSG00000184117,11_NIPSNAP1	0.344663		ENSG00000113303,11_BTNL8	0.361264		ENSG00000205659,10_LIN52	0.372421		ENSG00000138796,16_HADH	0.403797
ENSG00000009765,14_IYD	0.344611		ENSG00000090776,5_EFNB1	0.361119		ENSG00000136003,15_ISCU	0.372359		ENSG00000278863,1_RP11-567L7,3	0.403734
ENSG00000122203,14_KIAA1191	0.344479		ENSG00000269994,1_RP11-276H19,2	0.360729		ENSG00000207588,1_MIR593	0.372329		ENSG00000231829,2_RP11-310E22,5	0.403675
ENSG00000243339,3_RN7SL738P	0.34445		ENSG00000219545,11_UMAD1	0.360294		ENSG00000112294,12_ALDH5A1	0.372265		ENSG00000008513,14_ST3GAL1	0.403482
ENSG00000197444,9_OGDHL	0.344334		ENSG00000115109,13_EPB41L5	0.360214		ENSG00000259446,5_RP11-489D6,2	0.372012		ENSG00000167754,12_KLK5	0.403478
ENSG00000242616,3_GNG10	0.344275		ENSG00000249200,1_RP11-290O12,1	0.360044		ENSG00000150782,11_IL18	0.372002		ENSG00000203667,9_COX20	0.403441
ENSG00000279685,2_MAPT-IT1	0.343937		ENSG00000205707,10_ETFRF1	0.35992		ENSG00000253111,1_RP11-136O12,2	0.371996		ENSG00000104442,9_ARMC1	0.403251
ENSG00000198258,10_UBL5	0.343932		ENSG00000174640,12_SLCO2A1	0.35976		ENSG00000145247,11_OCIAD2	0.371768		ENSG00000109971,13_HSPA8	0.40322
ENSG00000101400,5_SNTA1	0.343808		ENSG00000164904,17_ALDH7A1	0.359477		ENSG00000175600,15_SUGCT	0.371689		ENSG00000115561,15_CHMP3	0.403165
ENSG00000204278,12_TMEM235	0.343744		ENSG00000236958,1_RP11-264A11,1	0.359215		ENSG00000258628,1_RP11-492D6,3	0.371598		ENSG00000236516,1_KLF2P4	0.403101
ENSG00000248693,1_LINC02100	0.343735		ENSG00000204278,12_TMEM235	0.359182		ENSG00000070087,13_PFN2	0.371577		ENSG00000215595,1_C20orf202	0.403094
ENSG00000280366,1_RP11-327L9,1	0.343704		ENSG00000185414,19_MRPL30	0.359155		ENSG00000152154,10_TMEM178A	0.371553		ENSG00000091583,10_APOH	0.403003
ENSG00000205659,10_LIN52	0.343698		ENSG00000106299,7_WASL	0.359101		ENSG00000148090,11_AUH	0.371531		ENSG00000065548,17_ZC3H15	0.402951
ENSG00000102387,15_TAF7L	0.343683		ENSG00000122873,11_CISD1	0.358948		ENSG00000233970,1_AC092159,3	0.371507		ENSG00000162951,10_LRRTM1	0.402802
ENSG00000250483,1_PPM1AP1	0.34357		ENSG00000257913,2_RP11-386G11,5	0.358864		ENSG00000243083,5_LINC00870	0.371429		ENSG00000279932,1_RP11-349F21,2	0.402719
ENSG00000236636,2_RP11-211A18,1	0.343568		ENSG00000166123,13_GPT2	0.358554		ENSG00000232082,1_RPS6KA2-IT1	0.371303		ENSG00000127125,8_PPCS	0.40269
ENSG00000116791,13_CRYZ	0.343463		ENSG00000234996,4_RP11-480I12,9	0.35852		ENSG00000154342,5_WNT3A	0.371264		ENSG00000006451,7_RALA	0.402668
ENSG00000232498,1_RP5-1011O1,2	0.343458		ENSG00000148450,12_MSRB2	0.358358		ENSG00000224189,6_HAGLR	0.371229		ENSG00000258700,5_LINC00871	0.402595
ENSG00000163412,12_EIF4E3	0.343426		ENSG00000226535,1_RP11-417L14,1	0.358292		ENSG00000168679,17_SLC16A4	0.371182		ENSG00000004455,16_AK2	0.402544
ENSG00000232838,3_PET117	0.343325		ENSG00000143851,15_PTPN7	0.358249		ENSG00000254183,1_RP11-953B20,2	0.371064		ENSG00000205581,10_HMGN1	0.402526
ENSG00000275894,1_RP3-453C12,14	0.343319		ENSG00000215477,2_RCN1P1	0.357843		ENSG00000119048,7_UBE2B	0.37102		ENSG00000158104,11_HPD	0.402501
ENSG00000257894,2_RP1-78O14,1	0.343304		ENSG00000256254,1_AP000647,3	0.357825		ENSG00000210196,2_MT-TP	0.37097		ENSG00000152642,10_GPD1L	0.402434
ENSG00000175894,14_TSPEAR	0.343284		ENSG00000142583,17_SLC2A5	0.357159		ENSG00000272240,1_RP5-855D21,1	0.370792		ENSG00000156398,12_SFXN2	0.402204
ENSG00000149575,5_SCN2B	0.343264		ENSG00000135070,14_ISCA1	0.357077		ENSG00000196177,12_ACADSB	0.370775		ENSG00000127884,4_ECHS1	0.402152
ENSG00000112294,12_ALDH5A1	0.343238		ENSG00000158639,12_PAGE5	0.357032		ENSG00000164039,14_BDH2	0.37076		ENSG00000163513,17_TGFBR2	0.402049
ENSG00000174032,16_SLC25A30	0.343041		ENSG00000186047,9_DLEU7	0.356983		ENSG00000272510,1_RP4-680D5,8	0.370614		ENSG00000243175,1_RPSAP36	0.401961
ENSG00000150656,14_CNDP1	0.342753		ENSG00000027644,4_INSRR	0.356934		ENSG00000160014,16_CALM3	0.370586		ENSG00000224417,2_RP11-503C24,6	0.401875
ENSG00000186862,17_PDZD7	0.342607		ENSG00000204652,6_RPS26P8	0.356789		ENSG00000116288,12_PARK7	0.370384		ENSG00000178796,12_RIIAD1	0.40187
ENSG00000178449,8_COX14	0.342557		ENSG00000217228,1_GSTA12P	0.356765		ENSG00000184260,5_HIST2H2AC	0.370354		ENSG00000278330,1_RP11-4B16,4	0.401865
ENSG00000232388,4_LINC00493	0.342513		ENSG00000119471,14_HSDL2	0.356703		ENSG00000214114,8_MYCBP	0.370287		ENSG00000108370,16_RGS9	0.401838
ENSG00000113492,13_AGXT2	0.342464		ENSG00000115541,10_HSPE1	0.356569		ENSG00000117280,12_RAB29	0.370246		ENSG00000260071,1_RP11-418I22,2	0.401817
ENSG00000183549,10_ACSM5	0.342399		ENSG00000255689,1_RP11-136I14,5	0.356477		ENSG00000253284,2_RP11-282K24,3	0.370239		ENSG00000137266,14_SLC22A23	0.401639
ENSG00000180185,11_FAHD1	0.342227		ENSG00000164172,18_MOCS2	0.356455		ENSG00000065548,17_ZC3H15	0.370205		ENSG00000278493,1_CTD-2382E5,6	0.401577
ENSG00000165799,4_RNASE7	0.342217		ENSG00000232079,6_LINC01697	0.356203		ENSG00000146021,14_KLHL3	0.370185		ENSG00000090612,20_ZNF268	0.401564
ENSG00000231378,1_NDUFAF4P4	0.342019		ENSG00000275072,1_SNORD50B	0.35615		ENSG00000224717,1_RP11-576D8,4	0.370113		ENSG00000165630,13_PRPF18	0.401359
ENSG00000006451,7_RALA	0.341736		ENSG00000217770,1_FEM1AP3	0.356084		ENSG00000073282,12_TP63	0.370061		ENSG00000105499,13_PLA2G4C	0.401241
ENSG00000185100,10_ADSSL1	0.341728		ENSG00000117305,14_HMGCL	0.35608		ENSG00000106341,10_PPP1R17	0.370053		ENSG00000249378,5_LINC01060	0.401094
ENSG00000279932,1_RP11-349F21,2	0.34156		ENSG00000180730,4_SHISA2	0.355975		ENSG00000230107,1_CTA-126B4,7	0.370031		ENSG00000102543,14_CDADC1	0.401046
ENSG00000076043,9_REXO2	0.341447		ENSG00000122824,10_NUDT10	0.355831		ENSG00000236654,2_AC079780,3	0.370029		ENSG00000230806,1_SRGAP2-AS1	0.401041
ENSG00000010270,13_STARD3NL	0.341414		ENSG00000172346,14_CSDC2	0.355624		ENSG00000179761,11_PIPOX	0.369876		ENSG00000244067,2_GSTA2	0.400924
ENSG00000104808,7_DHDH	0.341358		ENSG00000196562,14_SULF2	0.355611		ENSG00000205707,10_ETFRF1	0.369865		ENSG00000110851,11_PRDM4	0.400787
ENSG00000087299,11_L2HGDH	0.341292		ENSG00000078114,18_NEBL	0.355475		ENSG00000171735,18_CAMTA1	0.369772		ENSG00000206680,1_SNORD21	0.400746
ENSG00000277998,1_RP11-452N17,1	0.34128		ENSG00000260631,1_RBM22P12	0.355473		ENSG00000170860,3_LSM3	0.369752		ENSG00000173141,4_MRPL57	0.400703
ENSG00000199332,1_Y_RNA	0.341218		ENSG00000154269,14_ENPP3	0.355446		ENSG00000279136,1_LA16c-335H7,2	0.369684		ENSG00000158467,16_AHCYL2	0.400575
ENSG00000146151,12_HMGCLL1	0.341182		ENSG00000257319,1_RP11-478B9,1	0.355413		ENSG00000256779,2_RP11-60C6,5	0.369594		ENSG00000248254,1_AC092597,3	0.400464
ENSG00000136267,13_DGKB	0.341126		ENSG00000170293,8_CMTM8	0.355215		ENSG00000162545,5_CAMK2N1	0.369585		ENSG00000154269,14_ENPP3	0.40039
ENSG00000197780,9_TAF13	0.341073		ENSG00000099957,16_P2RX6	0.355049		ENSG00000169306,9_IL1RAPL1	0.369534		ENSG00000114405,10_C3orf14	0.400197
ENSG00000221634,1_MIR1276	0.341063		ENSG00000186862,17_PDZD7	0.355042		ENSG00000268734,1_CTB-61M7,2	0.369417		ENSG00000186868,15_MAPT	0.400182
ENSG00000253966,1_CTC-455F18,3	0.341057		ENSG00000240303,7_ACAD11	0.355032		ENSG00000088986,10_DYNLL1	0.369397		ENSG00000237400,1_AC006960,7	0.400096
ENSG00000232818,2_RPS2P32	0.340943		ENSG00000162746,14_FCRLB	0.354936		ENSG00000035115,21_SH3YL1	0.369352		ENSG00000165678,20_GHITM	0.399993
ENSG00000256060,2_TRAPPC2B	0.340633		ENSG00000211691,2_TRGJP	0.354902		ENSG00000283662,1_RP11-57A19,7	0.369093		ENSG00000176716,4_OR10AB1P	0.399923
ENSG00000174827,13_PDZK1	0.340632		ENSG00000254718,6_CTD-2184C24,2	0.354809		ENSG00000267742,1_FAM60CP	0.369077		ENSG00000108176,14_DNAJC12	0.399834
ENSG00000249850,1_KRT18P31	0.340627		ENSG00000260746,2_KIF18BP1	0.354697		ENSG00000267626,1_AC002115,9	0.36898		ENSG00000168904,14_LRRC28	0.399831
ENSG00000187475,5_HIST1H1T	0.340601		ENSG00000250244,5_CTB-49A3,4	0.354669		ENSG00000227863,2_AC002383,2	0.368848		ENSG00000258628,1_RP11-492D6,3	0.399772
ENSG00000119013,8_NDUFB3	0.340595		ENSG00000150459,12_SAP18	0.354667		ENSG00000270911,1_RP11-272L13,4	0.368825		ENSG00000254999,3_BRK1	0.39977
ENSG00000176485,11_PLA2G16	0.34059		ENSG00000235198,1_CTA-109P11,1	0.354569		ENSG00000256537,4_SMIM10L1	0.36877		ENSG00000204253,4_HNRNPCP2	0.399754
ENSG00000103876,11_FAH	0.340574		ENSG00000263372,1_MIR548AO	0.354557		ENSG00000233087,7_WTH3DI	0.368703		ENSG00000234702,1_VDAC1P3	0.399657
ENSG00000255255,1_PPP1R1AP1	0.340269		ENSG00000223872,1_AC006372,5	0.354553		ENSG00000117595,10_IRF6	0.368639		ENSG00000251002,7_AE000661,37	0.399629
ENSG00000241316,6_SUCLG2-AS1	0.340203		ENSG00000115364,13_MRPL19	0.35454		ENSG00000231858,5_AC067945,4	0.368593		ENSG00000225265,1_TAF1A-AS1	0.399624
ENSG00000275597,1_RP11-1378G18,1	0.340016		ENSG00000105227,14_PRX	0.354491		ENSG00000118292,8_C1orf54	0.368591		ENSG00000119328,11_FAM206A	0.399615
ENSG00000225730,1_RP3-365O12,2	0.33991		ENSG00000241852,9_C8orf58	0.35431		ENSG00000225864,1_HCG4P11	0.368574		ENSG00000226899,1_RP11-298J20,3	0.399585
ENSG00000131100,12_ATP6V1E1	0.3399		ENSG00000259897,2_FRG2JP	0.354045		ENSG00000235843,1_RP13-16H11,5	0.368573		ENSG00000101349,16_PAK5	0.399394
ENSG00000137251,15_TINAG	0.339862		ENSG00000142182,8_DNMT3L	0.353933		ENSG00000171522,5_PTGER4	0.368541		ENSG00000074410,13_CA12	0.399335
ENSG00000142661,18_MYOM3	0.339806		ENSG00000282277,1_CYP3A51P	0.353838		ENSG00000267879,1_CTB-147C22,9	0.368534		ENSG00000231210,2_LINC01510	0.399313
ENSG00000256615,1_RP11-59N23,3	0.339661		ENSG00000075651,15_PLD1	0.353824		ENSG00000164825,3_DEFB1	0.368518		ENSG00000196177,12_ACADSB	0.399296
ENSG00000213585,10_VDAC1	0.33955		ENSG00000125144,13_MT1G	0.35381		ENSG00000118418,14_HMGN3	0.368497		ENSG00000101400,5_SNTA1	0.399246
ENSG00000233332,1_RP4-799P18,2	0.339504		ENSG00000234146,1_AKAP8P1	0.353787		ENSG00000274995,1_RP11-321F6,2	0.368452		ENSG00000148090,11_AUH	0.399155
ENSG00000250722,5_SELENOP	0.339477		ENSG00000130005,12_GAMT	0.353738		ENSG00000226625,1_RBM17P1	0.368305		ENSG00000136521,12_NDUFB5	0.399143
ENSG00000164258,11_NDUFS4	0.339457		ENSG00000243831,1_RP1-81D8,4	0.353655		ENSG00000254547,1_RP11-738O11,13	0.368284		ENSG00000127337,6_YEATS4	0.399068
ENSG00000114520,10_SNX4	0.339414		ENSG00000073803,13_MAP3K13	0.353385		ENSG00000233476,3_EEF1A1P6	0.368273		ENSG00000256417,1_RP11-1038A11,3	0.399054
ENSG00000101323,4_HAO1	0.33927		ENSG00000246523,7_RP11-736K20,6	0.353354		ENSG00000163993,6_S100P	0.368266		ENSG00000253574,5_RP11-284H18,1	0.399019
ENSG00000171202,6_TMEM126A	0.339183		ENSG00000269986,1_RP11-96H17,3	0.353351		ENSG00000215112,6_FAM74A1	0.368225		ENSG00000182518,13_FAM104B	0.398988
ENSG00000261804,1_RP11-44F14,2	0.339142		ENSG00000226995,7_LINC00658	0.353314		ENSG00000280916,1_FOXCUT	0.368195		ENSG00000172208,6_OR4X2	0.398917
ENSG00000137672,12_TRPC6	0.339131		ENSG00000163171,7_CDC42EP3	0.353215		ENSG00000263410,2_RN7SL460P	0.368141		ENSG00000243955,5_GSTA1	0.398885
ENSG00000104412,7_EMC2	0.339125		ENSG00000214435,7_AS3MT	0.353196		ENSG00000237281,1_CATIP-AS2	0.368054		ENSG00000115616,2_SLC9A2	0.398752
ENSG00000225986,1_UBXN10-AS1	0.339055		ENSG00000155959,10_VBP1	0.353151		ENSG00000153944,10_MSI2	0.368049		ENSG00000235082,2_SUMO1P3	0.398668
ENSG00000077585,13_GPR137B	0.339025		ENSG00000277740,1_Metazoa_SRP	0.35306		ENSG00000180316,12_PNPLA1	0.368038		ENSG00000060237,16_WNK1	0.398665
ENSG00000232934,7_RP11-324O2,3	0.338986		ENSG00000163993,6_S100P	0.353057		ENSG00000212242,1_RNA5SP219	0.367932		ENSG00000223969,5_AC002456,2	0.398647
ENSG00000135932,10_CAB39	0.338942		ENSG00000263563,5_UBBP4	0.353049		ENSG00000144228,8_SPOPL	0.367793		ENSG00000116005,11_PCYOX1	0.398634
ENSG00000279175,1_CTA-414D7,1	0.338899		ENSG00000227258,5_SMIM2-AS1	0.352946		ENSG00000280719,1_PCAT5	0.36774		ENSG00000169139,11_UBE2V2	0.398592
ENSG00000270342,1_RP11-478L17,1	0.33876		ENSG00000124767,6_GLO1	0.352919		ENSG00000137860,11_SLC28A2	0.367651		ENSG00000104408,9_EIF3E	0.398587
ENSG00000178127,12_NDUFV2	0.338706		ENSG00000188086,13_PRSS45	0.352843		ENSG00000174951,10_FUT1	0.367464		ENSG00000168237,17_GLYCTK	0.398585
ENSG00000198898,13_CAPZA2	0.338642		ENSG00000229976,1_RP5-1031J8,1	0.352823		ENSG00000182551,13_ADI1	0.367324		ENSG00000102195,9_GPR50	0.398573
ENSG00000278484,1_RP11-95I16,6	0.338587		ENSG00000168275,14_COA6	0.352567		ENSG00000139144,9_PIK3C2G	0.367247		ENSG00000148730,6_EIF4EBP2	0.398544
ENSG00000240303,7_ACAD11	0.338523		ENSG00000235427,1_AC006159,5	0.352477		ENSG00000256671,6_LIMS4	0.367182		ENSG00000136695,14_IL36RN	0.398407
ENSG00000085871,8_MGST2	0.338511		ENSG00000148090,11_AUH	0.352475		ENSG00000163749,17_CCDC158	0.367113		ENSG00000233343,1_ATP6V1G1P4	0.398325
ENSG00000147687,18_TATDN1	0.338505		ENSG00000183048,11_SLC25A10	0.352406		ENSG00000244153,1_WWP1P1	0.366971		ENSG00000138430,15_OLA1	0.398242
ENSG00000108561,8_C1QBP	0.338498		ENSG00000204929,12_AC074391,1	0.352333		ENSG00000234136,1_AC055764,1	0.366924		ENSG00000281769,1_LINC01230	0.398191
ENSG00000114942,13_EEF1B2	0.338466		ENSG00000283205,1_RP11-350E12,6	0.352214		ENSG00000138777,19_PPA2	0.36689		ENSG00000237061,1_RP11-956J14,1	0.39818
ENSG00000115419,12_GLS	0.338353		ENSG00000126231,13_PROZ	0.352164		ENSG00000006451,7_RALA	0.366625		ENSG00000164300,16_SERINC5	0.39817
ENSG00000102409,9_BEX4	0.338013		ENSG00000225718,1_RP11-3P22,2	0.352149		ENSG00000169139,11_UBE2V2	0.366608		ENSG00000147010,17_SH3KBP1	0.397927
ENSG00000273677,1_WT1-AS_2	0.337879		ENSG00000243694,2_LINC02027	0.352		ENSG00000233013,9_FAM157B	0.366572		ENSG00000164346,9_NSA2	0.397915
ENSG00000147604,13_RPL7	0.337853		ENSG00000150782,11_IL18	0.351958		ENSG00000114405,10_C3orf14	0.366538		ENSG00000179044,15_EXOC3L1	0.397908
ENSG00000167283,7_ATP5L	0.337829		ENSG00000282301,1_CYP3A7-CYP3A51P	0.351432		ENSG00000234818,1_AC092687,5	0.366532		ENSG00000189283,9_FHIT	0.397804
ENSG00000140263,13_SORD	0.337803		ENSG00000163586,9_FABP1	0.351355		ENSG00000219806,1_ATP5F1P6	0.366523		ENSG00000218739,9_CEBPZOS	0.397761
ENSG00000137106,17_GRHPR	0.337755		ENSG00000002726,20_AOC1	0.351289		ENSG00000172172,7_MRPL13	0.366494		ENSG00000139194,7_RBP5	0.397739
ENSG00000113811,10_SELENOK	0.337747		ENSG00000166510,13_CCDC68	0.35124		ENSG00000077585,13_GPR137B	0.366482		ENSG00000234891,1_RP1-288L1,5	0.397722
ENSG00000119328,11_FAM206A	0.337688		ENSG00000231431,7_FAR2P4	0.351117		ENSG00000271826,5_PLS3-AS1	0.366474		ENSG00000125534,9_PPDPF	0.397687
ENSG00000284258,1_MIR8085	0.337681		ENSG00000111981,4_ULBP1	0.350942		ENSG00000261804,1_RP11-44F14,2	0.366392		ENSG00000196205,8_EEF1A1P5	0.397674
ENSG00000086666,18_ZFAND6	0.337663		ENSG00000106049,8_HIBADH	0.350856		ENSG00000213197,3_AC012066,1	0.366231		ENSG00000138777,19_PPA2	0.397652
ENSG00000075239,13_ACAT1	0.337623		ENSG00000147592,8_LACTB2	0.350738		ENSG00000202125,1_RNU1-100P	0.366062		ENSG00000271075,1_RP11-589M4,4	0.397451
ENSG00000158578,18_ALAS2	0.337431		ENSG00000236327,2_RP11-759F5,1	0.350722		ENSG00000219565,2_ZNF259P1	0.366036		ENSG00000274204,1_RP11-272L14,2	0.397299
ENSG00000175854,11_SWI5	0.337275		ENSG00000237153,2_RP11-132E11,2	0.350688		ENSG00000199961,1_SNORD1B	0.365986		ENSG00000186665,9_C17orf58	0.397222
ENSG00000257718,1_RP11-396F22,1	0.337272		ENSG00000199459,1_Y_RNA	0.350659		ENSG00000156398,12_SFXN2	0.365898		ENSG00000173253,15_DMRT2	0.397174
ENSG00000229051,1_LINC01788	0.33716		ENSG00000148218,15_ALAD	0.350459		ENSG00000117009,11_KMO	0.365864		ENSG00000110696,9_C11orf58	0.397142
ENSG00000256417,1_RP11-1038A11,3	0.336967		ENSG00000232294,5_RP4-715N11,2	0.35045		ENSG00000225815,2_AC092669,6	0.36584		ENSG00000135070,14_ISCA1	0.397137
ENSG00000248634,1_CTC-573M9,1	0.336897		ENSG00000244358,1_RP11-88H10,2	0.350445		ENSG00000278493,1_CTD-2382E5,6	0.3658		ENSG00000155975,9_VPS37A	0.397033
ENSG00000116898,11_MRPS15	0.336773		ENSG00000259074,1_PSMB7P1	0.350445		ENSG00000242267,6_SKINT1L	0.365637		ENSG00000188985,6_DHFRP1	0.396916
ENSG00000185290,3_NUPR2	0.336651		ENSG00000207802,1_MIR646	0.350445		ENSG00000136521,12_NDUFB5	0.365608		ENSG00000165188,13_RNF183	0.396891
ENSG00000182919,14_C11orf54	0.336538		ENSG00000281473,1_PISRT1	0.350445		ENSG00000109971,13_HSPA8	0.365544		ENSG00000198721,12_ECI2	0.396881
ENSG00000004779,9_NDUFAB1	0.336492		ENSG00000251458,1_RP11-844P9,1	0.350445		ENSG00000175768,12_TOMM5	0.365527		ENSG00000230107,1_CTA-126B4,7	0.396605
ENSG00000086065,13_CHMP5	0.336475		ENSG00000213335,4_CLNS1AP1	0.350445		ENSG00000104419,14_NDRG1	0.365418		ENSG00000225489,6_RP11-390F4,3	0.396534
ENSG00000215845,10_TSTD1	0.33642		ENSG00000228953,1_AC006026,12	0.350445		ENSG00000256417,1_RP11-1038A11,3	0.365413		ENSG00000111911,6_HINT3	0.396428
ENSG00000116251,9_RPL22	0.336364		ENSG00000261029,1_CTD-2588J6,2	0.350445		ENSG00000137955,15_RABGGTB	0.365399		ENSG00000233163,1_RPS12P17	0.396127
ENSG00000138785,14_INTS12	0.33633		ENSG00000264470,1_MIR4794	0.350445		ENSG00000214194,8_LINC00998	0.365297		ENSG00000198668,10_CALM1	0.395999
ENSG00000188243,12_COMMD6	0.336272		ENSG00000226486,1_LINC01035	0.350445		ENSG00000137942,16_FNBP1L	0.365287		ENSG00000212331,1_RNA5SP297	0.395855
ENSG00000075651,15_PLD1	0.336186		ENSG00000228064,1_AC023469,2	0.350445		ENSG00000110887,7_DAO	0.365124		ENSG00000147533,16_GOLGA7	0.39579
ENSG00000126756,11_UXT	0.336117		ENSG00000244650,2_RP11-501O2,3	0.350445		ENSG00000177181,14_RIMKLA	0.365124		ENSG00000082146,12_STRADB	0.395575
ENSG00000186665,9_C17orf58	0.336075		ENSG00000278894,1_RP11-786A20,1	0.350445		ENSG00000102755,11_FLT1	0.36506		ENSG00000249212,1_ATP1B1P1	0.395453
ENSG00000155008,13_APOOL	0.336034		ENSG00000222430,1_Y_RNA	0.350445		ENSG00000163110,14_PDLIM5	0.365012		ENSG00000206627,1_RNU6-969P	0.395453
ENSG00000185973,10_TMLHE	0.336025		ENSG00000236141,1_AC013727,2	0.350445		ENSG00000264720,3_MIR3117	0.364943		ENSG00000117280,12_RAB29	0.395252
ENSG00000135643,4_KCNMB4	0.335949		ENSG00000251973,1_RNU6-473P	0.350445		ENSG00000214814,7_FER1L6	0.364864		ENSG00000198898,13_CAPZA2	0.395142
ENSG00000238102,1_RP11-19D2,1	0.335915		ENSG00000253524,1_RP11-89M20,2	0.350445		ENSG00000282408,1_RP3-335E1,1	0.36484		ENSG00000258413,1_RP11-665C16,6	0.395129
ENSG00000100028,11_SNRPD3	0.335843		ENSG00000207071,1_RNU6-1207P	0.350445		ENSG00000128590,4_DNAJB9	0.364722		ENSG00000173391,8_OLR1	0.395095
ENSG00000123124,13_WWP1	0.335765		ENSG00000271588,1_LARP7P1	0.350445		ENSG00000255097,1_RP11-5L12,1	0.364654		ENSG00000248528,1_LINC02058	0.395036
ENSG00000183044,11_ABAT	0.335628		ENSG00000251182,1_RP11-617I14,1	0.350445		ENSG00000272692,1_RP11-399K21,14	0.364571		ENSG00000118564,14_FBXL5	0.395022
ENSG00000270035,1_RP11-338N10,2	0.335624		ENSG00000232849,1_LINC00363	0.350445		ENSG00000099937,10_SERPIND1	0.364565		ENSG00000110315,6_RNF141	0.394882
ENSG00000088727,12_KIF9	0.335559		ENSG00000251809,1_RN7SKP14	0.350445		ENSG00000130741,10_EIF2S3	0.364511		ENSG00000186952,14_TMEM232	0.394862
ENSG00000137860,11_SLC28A2	0.335547		ENSG00000232971,2_RP11-293A10,3	0.350445		ENSG00000226519,1_LINC00390	0.364472		ENSG00000111981,4_ULBP1	0.394712
ENSG00000250167,1_CTC-321K16,1	0.335438		ENSG00000249620,1_RP11-321E2,10	0.350445		ENSG00000156958,14_GALK2	0.36442		ENSG00000264015,1_RP11-176N18,2	0.394664
ENSG00000108187,15_PBLD	0.335412		ENSG00000260626,1_RP11-23E10,3	0.350445		ENSG00000132437,17_DDC	0.364331		ENSG00000156017,12_CARNMT1	0.394628
ENSG00000101327,8_PDYN	0.335238		ENSG00000256474,1_TRAV11	0.35043		ENSG00000186197,13_EDARADD	0.364314		ENSG00000259922,1_RP11-322D14,1	0.394442
ENSG00000233864,7_TTTY15	0.335135		ENSG00000258413,1_RP11-665C16,6	0.350404		ENSG00000273999,1_RBM17P2	0.364311		ENSG00000180316,12_PNPLA1	0.394431
ENSG00000165140,9_FBP1	0.335047		ENSG00000144395,17_CCDC150	0.350384		ENSG00000181104,6_F2R	0.364206		ENSG00000148672,8_GLUD1	0.394069
ENSG00000258700,5_LINC00871	0.33504		ENSG00000155622,6_XAGE2	0.350248		ENSG00000182518,13_FAM104B	0.363925		ENSG00000089006,16_SNX5	0.394009
ENSG00000186063,12_AIDA	0.335032		ENSG00000235645,2_RP11-242G20,1	0.349786		ENSG00000240174,1_RP11-851M3,1	0.363909		ENSG00000009844,15_VTA1	0.393792
ENSG00000251557,2_HNRNPKP3	0.334996		ENSG00000226407,1_RPL23P11	0.349559		ENSG00000231535,5_LINC00278	0.363889		ENSG00000225548,5_LINC01980	0.393737
ENSG00000204613,10_TRIM10	0.334948		ENSG00000231980,1_AC011899,10	0.349493		ENSG00000198898,13_CAPZA2	0.36377		ENSG00000280025,1_CTA-992D9,8	0.393728
ENSG00000215477,2_RCN1P1	0.334847		ENSG00000214888,2_XXyac-YM21GA2,7	0.349474		ENSG00000240950,1_RP11-372E1,1	0.363751		ENSG00000171126,7_KCNG3	0.393655
ENSG00000177576,11_C18orf32	0.334846		ENSG00000005187,11_ACSM3	0.349392		ENSG00000162433,14_AK4	0.363749		ENSG00000139445,17_FOXN4	0.393556
ENSG00000132744,7_ACY3	0.334841		ENSG00000099994,10_SUSD2	0.34906		ENSG00000203756,7_TMEM244	0.363701		ENSG00000163110,14_PDLIM5	0.393421
ENSG00000196683,10_TOMM7	0.334839		ENSG00000184163,3_C1QTNF12	0.348866		ENSG00000223542,1_RP1-283K11,3	0.363695		ENSG00000072210,18_ALDH3A2	0.3933
ENSG00000272480,1_OR13Z3P	0.334783		ENSG00000115419,12_GLS	0.34883		ENSG00000199444,1_Y_RNA	0.36368		ENSG00000280027,1_RP11-44F14,10	0.393274
ENSG00000198168,8_SVIP	0.334663		ENSG00000114405,10_C3orf14	0.348771		ENSG00000108187,15_PBLD	0.363578		ENSG00000269994,1_RP11-276H19,2	0.393125
ENSG00000023572,8_GLRX2	0.334569		ENSG00000164764,10_SBSPON	0.348638		ENSG00000164117,13_FBXO8	0.363403		ENSG00000162594,15_IL23R	0.39309
ENSG00000143977,13_SNRPG	0.334551		ENSG00000234766,1_LINC01496	0.34857		ENSG00000244067,2_GSTA2	0.363346		ENSG00000150459,12_SAP18	0.393033
ENSG00000102543,14_CDADC1	0.334539		ENSG00000135069,13_PSAT1	0.348426		ENSG00000004455,16_AK2	0.363329		ENSG00000119878,5_CRIPT	0.393001
ENSG00000124313,13_IQSEC2	0.33453		ENSG00000260963,1_RP11-297L17,2	0.348413		ENSG00000205279,8_CTXN3	0.363324		ENSG00000175600,15_SUGCT	0.392781
ENSG00000240069,1_GPAA1P1	0.334452		ENSG00000260042,1_CTD-2034I21,1	0.348301		ENSG00000122180,4_MYOG	0.363259		ENSG00000114978,17_MOB1A	0.392538
ENSG00000135441,7_BLOC1S1	0.334388		ENSG00000228716,6_DHFR	0.348096		ENSG00000139323,13_POC1B	0.363233		ENSG00000258131,1_RP11-541G9,1	0.392489
ENSG00000118004,17_COLEC11	0.334333		ENSG00000225706,1_PTPRD-AS1	0.348066		ENSG00000138430,15_OLA1	0.363115		ENSG00000237742,6_RP11-624M8,1	0.392465
ENSG00000138796,16_HADH	0.334219		ENSG00000243101,1_RPS3P7	0.347939		ENSG00000198130,15_HIBCH	0.363037		ENSG00000132563,15_REEP2	0.392407
ENSG00000259347,6_RP11-798K3,2	0.334208		ENSG00000224282,3_CTD-2290C23,1	0.347786		ENSG00000172508,10_CARNS1	0.362809		ENSG00000283167,1_RP11-1223D19,6	0.392355
ENSG00000243955,5_GSTA1	0.334146		ENSG00000274317,1_RP11-93G5,1	0.347588		ENSG00000238063,2_LINC01685	0.362711		ENSG00000236654,2_AC079780,3	0.392268
ENSG00000236327,2_RP11-759F5,1	0.334086		ENSG00000180233,10_ZNRF2	0.347565		ENSG00000115561,15_CHMP3	0.362683		ENSG00000234647,2_RP11-503C24,4	0.392119
ENSG00000258675,1_RP11-299L17,3	0.334075		ENSG00000267855,5_NDUFA7	0.347429		ENSG00000171201,10_SMR3B	0.362646		ENSG00000116771,5_AGMAT	0.392097
ENSG00000151552,11_QDPR	0.333867		ENSG00000254659,2_RP11-262A12,1	0.347215		ENSG00000119408,16_NEK6	0.362606		ENSG00000024862,17_CCDC28A	0.391918
ENSG00000225449,3_RAB6C-AS1	0.333753		ENSG00000254211,5_LINC01485	0.347169		ENSG00000235066,6_AC009303,1	0.362558		ENSG00000109944,10_C11orf63	0.391767
ENSG00000110696,9_C11orf58	0.333672		ENSG00000225457,1_RP11-736E3,1	0.346814		ENSG00000089063,14_TMEM230	0.362496		ENSG00000272720,1_CTA-228A9,3	0.391737
ENSG00000240423,1_LINC00636	0.333651		ENSG00000112357,12_PEX7	0.346718		ENSG00000267058,1_RP11-15A1,3	0.362467		ENSG00000184260,5_HIST2H2AC	0.391719
ENSG00000246523,7_RP11-736K20,6	0.333609		ENSG00000255515,1_RP11-178H8,3	0.346713		ENSG00000137561,4_TTPA	0.362427		ENSG00000129235,10_TXNDC17	0.391591
ENSG00000136943,10_CTSV	0.333526		ENSG00000222412,1_Y_RNA	0.346713		ENSG00000279025,1_RP11-131P10,2	0.362221		ENSG00000279463,1_RP11-157H4,1	0.391501
ENSG00000164035,9_EMCN	0.333462		ENSG00000255022,1_RP11-665E10,1	0.346713		ENSG00000187791,12_FAM205C	0.362172		ENSG00000198088,10_NUP62CL	0.391461
ENSG00000115128,6_SF3B6	0.333459		ENSG00000275110,1_MIR6087	0.346713		ENSG00000091583,10_APOH	0.362086		ENSG00000277893,1_SRD5A2	0.391379
ENSG00000238217,5_LINC01877	0.333443		ENSG00000199404,1_RNA5SP250	0.346713		ENSG00000092068,19_SLC7A8	0.362043		ENSG00000255571,8_MIR9-3HG	0.391218
ENSG00000249738,8_AC008697,1	0.333356		ENSG00000235301,1_HLA-Z	0.346713		ENSG00000156298,12_TSPAN7	0.361984		ENSG00000136872,17_ALDOB	0.391213
ENSG00000114125,13_RNF7	0.333281		ENSG00000270516,1_RP11-500M10,1	0.346713		ENSG00000023697,12_DERA	0.361931		ENSG00000137500,9_CCDC90B	0.391118
ENSG00000156298,12_TSPAN7	0.33327		ENSG00000205867,3_KRTAP5-2	0.346713		ENSG00000162734,12_PEA15	0.361858		ENSG00000241769,7_LINC00893	0.391061
ENSG00000226939,1_AC062021,1	0.33327		ENSG00000175319,3_NF1P5	0.346713		ENSG00000147647,12_DPYS	0.361819		ENSG00000073910,19_FRY	0.391029
ENSG00000257005,1_RP11-972L6,2	0.333233		ENSG00000229213,1_RP1-118J21,24	0.346713		ENSG00000262905,1_RP5-1029F21,2	0.361725		ENSG00000254631,5_RP11-702H23,4	0.390848
ENSG00000255035,2_SDHCP4	0.33303		ENSG00000254586,1_RP11-358H18,3	0.346713		ENSG00000150656,14_CNDP1	0.361718		ENSG00000205544,3_TMEM256	0.390807
ENSG00000228392,1_RP11-343J18,1	0.332967		ENSG00000211781,3_TRAV7	0.346713		ENSG00000228981,3_RP11-364L4,1	0.361634		ENSG00000150656,14_CNDP1	0.390782
ENSG00000253327,2_RAD21-AS1	0.332865		ENSG00000259393,2_RP11-313H3,1	0.346713		ENSG00000205108,5_FAM205A	0.361626		ENSG00000145439,11_CBR4	0.390776
ENSG00000069956,11_MAPK6	0.332826		ENSG00000231071,1_RP5-1068H6,1	0.346713		ENSG00000129455,15_KLK8	0.361599		ENSG00000269190,5_FBXO17	0.390659
ENSG00000167889,12_MGAT5B	0.332686		ENSG00000284098,1_RP11-1217F2,25	0.346713		ENSG00000225802,3_WARSP1	0.361599		ENSG00000128641,18_MYO1B	0.39061
ENSG00000205476,8_CCDC85C	0.332572		ENSG00000234168,2_LINC01039	0.346713		ENSG00000114520,10_SNX4	0.361502		ENSG00000124678,17_TCP11	0.390524
ENSG00000198130,15_HIBCH	0.332543		ENSG00000283416,1_MIR1910	0.346713		ENSG00000116138,12_DNAJC16	0.361457		ENSG00000132932,16_ATP8A2	0.3904
ENSG00000137720,7_C11orf1	0.332221		ENSG00000266273,1_RP11-715C4,1	0.346713		ENSG00000024862,17_CCDC28A	0.361193		ENSG00000180233,10_ZNRF2	0.390326
ENSG00000150540,13_HNMT	0.332209		ENSG00000266059,2_RN7SL140P	0.346713		ENSG00000170310,14_STX8	0.360962		ENSG00000279439,1_CTD-2576N18,1	0.390306
ENSG00000178053,17_MLF1	0.332109		ENSG00000233052,1_RP11-398B16,2	0.346713		ENSG00000275597,1_RP11-1378G18,1	0.360958		ENSG00000130741,10_EIF2S3	0.390269
ENSG00000232112,3_TMA7	0.332046		ENSG00000222419,1_RNA5SP511	0.346713		ENSG00000171174,13_RBKS	0.360946		ENSG00000238090,1_AC006195,2	0.390255
ENSG00000230317,1_LINC01284	0.332043		ENSG00000278735,1_RP11-12A20,10	0.346713		ENSG00000249098,1_RP11-39E3,4	0.360882		ENSG00000279082,3_LINC01727	0.390224
ENSG00000256969,1_RP11-320N7,2	0.331891		ENSG00000266228,1_MIR3611	0.346713		ENSG00000113448,18_PDE4D	0.360828		ENSG00000162882,14_HAAO	0.39019
ENSG00000232079,6_LINC01697	0.33188		ENSG00000200218,1_RNU6-697P	0.346713		ENSG00000236739,3_CLIC4P1	0.360736		ENSG00000236533,1_AC009413,2	0.390122
ENSG00000163634,11_THOC7	0.331861		ENSG00000207245,1_SNORD116-29	0.346713		ENSG00000186063,12_AIDA	0.360716		ENSG00000231496,1_RP1-251M9,2	0.390116
ENSG00000135318,11_NT5E	0.331848		ENSG00000244246,1_ZNF736P8Y	0.346713		ENSG00000136695,14_IL36RN	0.360708		ENSG00000104808,7_DHDH	0.390095
ENSG00000148730,6_EIF4EBP2	0.331768		ENSG00000244471,5_RP11-78J21,4	0.346713		ENSG00000233544,1_EIF3KP2	0.360555		ENSG00000253852,1_CTB-140J7,2	0.390058
ENSG00000165630,13_PRPF18	0.331729		ENSG00000264634,1_RP11-659F24,1	0.346713		ENSG00000254999,3_BRK1	0.360374		ENSG00000135002,11_RFK	0.390043
ENSG00000070808,15_CAMK2A	0.331569		ENSG00000251649,1_RP11-318I4,1	0.346713		ENSG00000143149,12_ALDH9A1	0.36031		ENSG00000059728,10_MXD1	0.390032
ENSG00000154582,16_ELOC	0.331477		ENSG00000218561,1_RP1-253B10,1	0.346713		ENSG00000224781,1_EIF4A2P4	0.360196		ENSG00000157680,15_DGKI	0.390026
ENSG00000154447,14_SH3RF1	0.331294		ENSG00000267407,1_CTD-2050I18,1	0.346713		ENSG00000178425,13_NT5DC1	0.360078		ENSG00000231245,2_C1DP1	0.390019
ENSG00000241233,3_KRTAP5-8	0.331229		ENSG00000252856,1_RNA5SP503	0.346713		ENSG00000136040,8_PLXNC1	0.360028		ENSG00000256779,2_RP11-60C6,5	0.389901
ENSG00000197265,8_GTF2E2	0.331228		ENSG00000274321,1_uc_338	0.346713		ENSG00000164096,12_C4orf3	0.359952		ENSG00000242267,6_SKINT1L	0.389867
ENSG00000137561,4_TTPA	0.331215		ENSG00000273698,1_MRPL57P1	0.346713		ENSG00000232294,5_RP4-715N11,2	0.359876		ENSG00000130363,11_RSPH3	0.389855
ENSG00000138430,15_OLA1	0.331099		ENSG00000248139,2_CUL4AP1	0.346713		ENSG00000162616,8_DNAJB4	0.359838		ENSG00000252908,1_RNU6-1003P	0.389848
ENSG00000112237,12_CCNC	0.331012		ENSG00000180872,4_DEFB112	0.346713		ENSG00000137266,14_SLC22A23	0.35969		ENSG00000257429,1_RP11-272K23,3	0.38982
ENSG00000240694,8_PNMA2	0.330966		ENSG00000186970,4_KRTAP15-1	0.346713		ENSG00000109680,10_TBC1D19	0.359688		ENSG00000204519,10_ZNF551	0.389601
ENSG00000226252,1_RP1-18D14,7	0.330923		ENSG00000275563,1_CTD-2311B13,5	0.346713		ENSG00000100191,5_SLC5A4	0.35946		ENSG00000196704,11_AMZ2	0.389572
ENSG00000158816,15_VWA5B1	0.330793		ENSG00000249253,1_RP11-77P16,1	0.346713		ENSG00000160808,9_MYL3	0.359409		ENSG00000139323,13_POC1B	0.389551
ENSG00000150048,10_CLEC1A	0.330765		ENSG00000207310,1_RNU6-1127P	0.346713		ENSG00000206680,1_SNORD21	0.359345		ENSG00000158639,12_PAGE5	0.389489
ENSG00000230778,1_ANKRD63	0.330677		ENSG00000207404,1_Y_RNA	0.346713		ENSG00000177432,6_NAP1L5	0.35916		ENSG00000224717,1_RP11-576D8,4	0.389369
ENSG00000093217,9_XYLB	0.330456		ENSG00000271923,1_RNU6-86P	0.346713		ENSG00000218565,2_RP11-12A2,1	0.359154		ENSG00000182220,14_ATP6AP2	0.389302
ENSG00000100889,11_PCK2	0.33039		ENSG00000124678,17_TCP11	0.346665		ENSG00000237061,1_RP11-956J14,1	0.359115		ENSG00000236411,1_NDUFAF4P3	0.389145
ENSG00000158639,12_PAGE5	0.330348		ENSG00000234724,1_HDAC1P1	0.346624		ENSG00000198839,9_ZNF277	0.359079		ENSG00000173198,5_CYSLTR1	0.389116
ENSG00000235363,1_SNRPGP10	0.330331		ENSG00000243167,1_RPS10P28	0.346616		ENSG00000274554,1_RP11-240G22,5	0.359057		ENSG00000233970,1_AC092159,3	0.388941
